# Supplementary material for: Aminolipids in bacterial membranes and the natural environment
Source: ISME J. 2024 Nov 9;18(1):wrae229. doi: 10.1093/ismejo/wrae229 (PMC11631085; doi:10.1093/ismejo/wrae229)
Supplement: Table_S1_wrae229 [file table_s1_wrae229.xlsx]

## Sheet: Table S1
Supplementary Table S1. Environmental lipidomics dataset annotated aminolipids
Aminolipid type	Source	Latitude	Longtitude	Reference
Trimethylornithine Lipids	Soil	58.14	38.12	Moore EK, Villanueva L, Hopmans EC, Rijpstra WIC, Mets A, Dedysh SN, et al. Abundant trimethylornithine lipids and specific gene sequences are indicative of planctomycete importance at the oxic/anoxic interface in Sphagnum-dominated northern wetlands. Appl Environ Microbiol 2015; 81: 6333–6344.
Trimethylornithine Lipids	Soil	56.5121	13.274
Ornithine lipids	Soil	22.8673	58.668	Rempfert KR, Kraus EA, Nothaft DB, Dildar N, Spear JR, Sepúlveda J, et al. Intact polar lipidome and membrane adaptations of microbial communities inhabiting serpentinite-hosted fluids. Front Microbiol 2023; 14: 1198786.
Ornithine lipids	Soil	22.9305	58.4109
Ornithine lipids	Soil	22.9722	58.396
Ornithine lipids	Soil	22.6566	58.3118
Ornithine lipids	Soil	22.9052	58.6607
Ornithine lipids	Soil	22.8661	58.7106
Ornithine lipids	Marine water	13.0187	-104.998	Schubotz F, Xie S, Lipp JS, Hinrichs K-U, Wakeham SG. Intact polar lipids in the water column of the eastern tropical North Pacific: abundance and structural variety of non-phosphorus lipids. Biogeosciences 2018; 15: 6481–6501.
Ornithine lipids	Marine water	11.9996	-101.228
Ornithine lipids	Marine water	10.6894	-96.3412
Ornithine lipids	Marine water	8.9946	-90.0018
Ornithine lipids	Marine water	43.538	30.407	Ding S, von Meijenfeldt FAB, Bale NJ, Sinninghe Damsté JS, Villanueva L. Production of structurally diverse sphingolipids by anaerobic marine bacteria in the euxinic Black Sea water column. ISME J 2024; 18: wrae153.
Ornithine lipids	Marine water	43.538	28.586
Ornithine lipids	Marine water	43.441	30.044
Ornithine lipids	Marine water	43.428	30.051
Ornithine lipids	Marine water	43.406	30.075
Ornithine lipids	Marine water	43.318	30.155
Ornithine lipids	Marine water	42.48	29.407
