# Supplementary material for: Aminolipids in bacterial membranes and the natural environment
Source: ISME J. 2024 Nov 9;18(1):wrae229. doi: 10.1093/ismejo/wrae229 (PMC11631085; doi:10.1093/ismejo/wrae229)
Supplement: Table_S2_wrae229 [file table_s2_wrae229.xlsx]

## Sheet: Table S2
Supplementary Table S2. Metagenome samples used in this study and general statistics of the cleaned data
Gut
SampleID	Source	Country	Gender	Lifestyle	Sequence	GC (%)	Median Read Length	Total Sequences	Data Information	Download Link
SRS011134	Stool (Human Microbiome Project)	United States	Male	Urban	SRS011134_1	42	98	56717850	https://www.hmpdacc.org/HMASM/	https://downloads.hmpdacc.org//data/Illumina/stool/SRS011134.tar.bz2
					SRS011134_2	43	100	56717850
SRS011239	Stool (Human Microbiome Project)	United States	Female	Urban	SRS011239_1	45	100	61916490	https://www.hmpdacc.org/HMASM/	https://downloads.hmpdacc.org//data/Illumina/stool/SRS011239.tar.bz2
					SRS011239_2	45	100	61916490
SRS011271	Stool (Human Microbiome Project)	United States	Male	Urban	SRS011271_1	43	100	62238406	https://www.hmpdacc.org/HMASM/	https://downloads.hmpdacc.org//data/Illumina/stool/SRS011271.tar.bz2
					SRS011271_2	43	100	62238406
SRS011302	Stool (Human Microbiome Project)	United States	Female	Urban	SRS011302_1	41	100	60578321	https://www.hmpdacc.org/HMASM/	https://downloads.hmpdacc.org//data/Illumina/stool/SRS011302.tar.bz2
					SRS011302_2	41	100	60578321
SRS011405	Stool (Human Microbiome Project)	United States	Female	Urban	SRS011405_1	40	100	61020707	https://www.hmpdacc.org/HMASM/	https://downloads.hmpdacc.org//data/Illumina/stool/SRS011405.tar.bz2
					SRS011405_2	40	100	61020707
SRS011529	Stool (Human Microbiome Project)	United States	Male	Urban	SRS011529_1	42	100	62495191	https://www.hmpdacc.org/HMASM/	https://downloads.hmpdacc.org//data/Illumina/stool/SRS011529.tar.bz2
					SRS011529_2	42	100	62495191
SRS011586	Stool (Human Microbiome Project)	United States	Female	Urban	SRS011586_1	41	100	57681942	https://www.hmpdacc.org/HMASM/	https://downloads.hmpdacc.org//data/Illumina/stool/SRS011586.tar.bz2
					SRS011586_2	41	100	57681942
SRS015190	Stool (Human Microbiome Project)	United States	Female	Urban	SRS015190_1	41	100	59513736	https://www.hmpdacc.org/HMASM/	https://downloads.hmpdacc.org//data/Illumina/stool/SRS015190.tar.bz2
					SRS015190_2	41	100	59513736
SRS016989	Stool (Human Microbiome Project)	United States	Male	Urban	SRS016989_1	42	100	60289323	https://www.hmpdacc.org/HMASM/	https://downloads.hmpdacc.org//data/Illumina/stool/SRS016989.tar.bz2
					SRS016989_2	43	100	60289323
SRS017307	Stool (Human Microbiome Project)	United States	Male	Urban	SRS017307_1	45	100	59896352	https://www.hmpdacc.org/HMASM/	https://downloads.hmpdacc.org//data/Illumina/stool/SRS017307.tar.bz2
					SRS017307_2	45	100	59896352
SRS020233	Stool (Human Microbiome Project)	United States	Male	Urban	SRS020233_1	44	100	57373093	https://www.hmpdacc.org/HMASM/	https://downloads.hmpdacc.org//data/Illumina/stool/SRS020233.tar.bz2
					SRS020233_2	44	100	57373093
SRS021484	Stool (Human Microbiome Project)	United States	Male	Urban	SRS021484_1	47	100	58481219	https://www.hmpdacc.org/HMASM/	https://downloads.hmpdacc.org//data/Illumina/stool/SRS021484.tar.bz2
					SRS021484_2	47	100	58481219
SRS023914	Stool (Human Microbiome Project)	United States	Male	Urban	SRS023914_1	44	100	58225917	https://www.hmpdacc.org/HMASM/	https://downloads.hmpdacc.org//data/Illumina/stool/SRS023914.tar.bz2
					SRS023914_2	44	100	58225917
SRS023971	Stool (Human Microbiome Project)	United States	Male	Urban	SRS023971_1	42	100	58700720	https://www.hmpdacc.org/HMASM/	https://downloads.hmpdacc.org//data/Illumina/stool/SRS023971.tar.bz2
					SRS023971_2	43	100	58700720
SRS024075	Stool (Human Microbiome Project)	United States	Male	Urban	SRS024075_1	41	94	69019796	https://www.hmpdacc.org/HMASM/	https://downloads.hmpdacc.org//data/Illumina/stool/SRS024075.tar.bz2
					SRS024075_2	42	94	69019796
SRS024388	Stool (Human Microbiome Project)	United States	Female	Urban	SRS024388_1	43	100	59842133	https://www.hmpdacc.org/HMASM/	https://downloads.hmpdacc.org//data/Illumina/stool/SRS024388.tar.bz2
					SRS024388_2	43	100	59842133
SRS045004	Stool (Human Microbiome Project)	United States	Male	Urban	SRS045004_1	46	100	62734899	https://www.hmpdacc.org/HMASM/	https://downloads.hmpdacc.org//data/Illumina/stool/SRS045004.tar.bz2
					SRS045004_2	46	100	62734899
SRS049900	Stool (Human Microbiome Project)	United States	Male	Urban	SRS049900_1	43	100	67386188	https://www.hmpdacc.org/HMASM/	https://downloads.hmpdacc.org//data/Illumina/stool/SRS049900.tar.bz2
					SRS049900_2	44	100	67386188
SRS049995	Stool (Human Microbiome Project)	United States	Female	Urban	SRS049995_1	44	94	61928864	https://www.hmpdacc.org/HMASM/	https://downloads.hmpdacc.org//data/Illumina/stool/SRS049995.tar.bz2
					SRS049995_2	45	94	61928864
SRS058770	Stool (Human Microbiome Project)	United States	Male	Urban	SRS058770_1	45	100	60825750	https://www.hmpdacc.org/HMASM/	https://downloads.hmpdacc.org//data/Illumina/stool/SRS058770.tar.bz2
					SRS058770_2	45	100	60825750
Freshwater
SampleID	Source	Country	Latitude	Longtitude	Sequence	GC (%)	Median Read Length	Total Sequences	Data Information	Download Link
SRR5754711	Alinen Mustajarvi Lake	Finland	61.2	25.1	SRR5754711_1	48	151	46535958	https://www.ncbi.nlm.nih.gov/sra/?term=SRR5754711	https://trace.ncbi.nlm.nih.gov/Traces/?view=run_browser&acc=SRR5754711&display=download
					SRR5754711_2	48	151	46535958
SRR12601635	Solenoye Lake	Russia	54.1993	78.168	SRR12601635_1	47	147	138959473	https://www.ncbi.nlm.nih.gov/sra/?term=SRR12601635	https://trace.ncbi.nlm.nih.gov/Traces/?view=run_browser&acc=SRR12601635&display=download
					SRR12601635_2	47	147	138959473
SRR5896115	Baikal Lake	Russia	51.7874	104.939	SRR5896115_1	45	151	105429300	https://www.ncbi.nlm.nih.gov/sra/?term=SRR5896115	https://trace.ncbi.nlm.nih.gov/Traces/?view=run_browser&acc=SRR5896115&display=download
					SRR5896115_2	45	151	105429300
SRR12676975	Boreal Shield Lakes	Canada	49.69	-93.69	SRR12676975_1	49	202	39786610	https://www.ncbi.nlm.nih.gov/sra/?term=SRR12676975	https://trace.ncbi.nlm.nih.gov/Traces/?view=run_browser&acc=SRR12676975&display=download
					SRR12676975_2	50	112	39786610
SRR6475633	Zurich Lake	Switzerland	47.3	8.57	SRR6475633_1	46	251	44537754	https://www.ncbi.nlm.nih.gov/sra/?term=SRR6475633	https://trace.ncbi.nlm.nih.gov/Traces/?view=run_browser&acc=SRR6475633&display=download
					SRR6475633_2	47	251	44537754
SRR11844784	Powder River	United States	45.4352	-106.392	SRR11844784_1	57	151	134997172	https://www.ncbi.nlm.nih.gov/sra/?term=SRR11844784	https://trace.ncbi.nlm.nih.gov/Traces/?view=run_browser&acc=SRR11844784&display=download
					SRR11844784_2	57	151	134997172
SRR6476077	Mendota Lake	United States	43.099	-89.405	SRR6476077_1	47	151	92439560	https://www.ncbi.nlm.nih.gov/sra/?term=SRR6476077	https://trace.ncbi.nlm.nih.gov/Traces/?view=run_browser&acc=SRR6476077&display=download
					SRR6476077_2	47	151	92439560
SRR7182500	Erie Lake	United States	41.705	-83.2564	SRR7182500_1	56	126	104102139	https://www.ncbi.nlm.nih.gov/sra/?term=SRR7182500	https://trace.ncbi.nlm.nih.gov/Traces/?view=run_browser&acc=SRR7182500&display=download
					SRR7182500_2	56	126	104102139
SRR12088347	El Tobar Lake	Spain	40.5461	-2.05043	SRR12088347_1	48	150	62097460	https://www.ncbi.nlm.nih.gov/sra/?term=SRR12088347	https://trace.ncbi.nlm.nih.gov/Traces/?view=run_browser&acc=SRR12088347&display=download
					SRR12088347_2	48	150	62097460
SRR13434397	East River	United States	38.9232	-106.951	SRR13434397_1	59	100	106276371	https://www.ncbi.nlm.nih.gov/sra/?term=SRR13434397	https://trace.ncbi.nlm.nih.gov/Traces/?view=run_browser&acc=SRR13434397&display=download
					SRR13434397_2	59	100	106276371
SRR12487008	Mankyoung River	Korea	35.8806	127.033	SRR12487008_1	56	151	79864760	https://www.ncbi.nlm.nih.gov/sra/?term=SRR12487008	https://trace.ncbi.nlm.nih.gov/Traces/?view=run_browser&acc=SRR12487008&display=download
					SRR12487008_2	57	151	79864760
SRR7812574	Lanier Lake	United States	34.2611	-83.95	SRR7812574_1	44	151	165792117	https://www.ncbi.nlm.nih.gov/sra/?term=SRR7812574	https://trace.ncbi.nlm.nih.gov/Traces/?view=run_browser&acc=SRR7812574&display=download
					SRR7812574_2	44	151	165792117
SRR9924797	Yangtze River	China	31.04	110.4	SRR9924797_1	58	151	64832467	https://www.ncbi.nlm.nih.gov/sra/?term=SRR9924797	https://trace.ncbi.nlm.nih.gov/Traces/?view=run_browser&acc=SRR9924797&display=download
					SRR9924797_2	57	151	64832467
SRR10599098	Chaohu Lake	China	31	117	SRR10599098_1	44	150	40831530	https://www.ncbi.nlm.nih.gov/sra/?term=SRR10599098	https://trace.ncbi.nlm.nih.gov/Traces/?view=run_browser&acc=SRR10599098&display=download
					SRR10599098_2	44	150	40831530
SRR8870488	Yamuna River	India	28.6276	77.254	SRR8870488_1	55	100	164291930	https://www.ncbi.nlm.nih.gov/sra/?term=SRR8870488	https://trace.ncbi.nlm.nih.gov/Traces/?view=run_browser&acc=SRR8870488&display=download
					SRR8870488_2	55	100	164291930
SRR8894380	Fuxian Lake	China	24.541	102.895	SRR8894380_1	53	150	234892124	https://www.ncbi.nlm.nih.gov/sra/?term=SRR8894380	https://trace.ncbi.nlm.nih.gov/Traces/?view=run_browser&acc=SRR8894380&display=download
					SRR8894380_2	53	150	234892124
SRR8369885	Pearl River	China	23.1037	113.301	SRR8369885_1	53	150	50190896	https://www.ncbi.nlm.nih.gov/sra/?term=SRR8369885	https://trace.ncbi.nlm.nih.gov/Traces/?view=run_browser&acc=SRR8369885&display=download
					SRR8369885_2	53	150	50190896
SRR6481370	Kivu Lake	Rwanda	-1.78	29.2	SRR6481370_1	52	151	211653107	https://www.ncbi.nlm.nih.gov/sra/?term=SRR6481370	https://trace.ncbi.nlm.nih.gov/Traces/?view=run_browser&acc=SRR6481370&display=download
					SRR6481370_2	52	151	211653107
SRR18106142	Itaya River	Peru	-4.26374	-73.6368	SRR18106142_1	55	151	63084744	https://www.ncbi.nlm.nih.gov/sra/?term=SRR18106142	https://trace.ncbi.nlm.nih.gov/Traces/?view=run_browser&acc=SRR18106142&display=download
					SRR18106142_2	55	151	63084744
SRR7052951	Tanganyika Lake	Tanzania	-6.4662	29.9408	SRR7052951_1	48	151	225421030	https://www.ncbi.nlm.nih.gov/sra/?term=SRR7052951	https://trace.ncbi.nlm.nih.gov/Traces/?view=run_browser&acc=SRR7052951&display=download
					SRR7052951_2	48	151	225421030
Marine surface water
SampleID	Source	Marine Provinces	Latitude	Longtitude	Sequence	GC (%)	Median Read Length	Total Sequences	Data Information	Download Link
ERR599078	Surface Seawaters (Tara Oceans)	(NAST‐E) North Atlantic Subtropical Gyral Province	43.6792	-16.8344	ERR599078_1	38	100	163958686	https://www.ncbi.nlm.nih.gov/sra/ERX556054[accn]	https://trace.ncbi.nlm.nih.gov/Traces/?view=run_browser&acc=ERR599078&display=download
					ERR599078_2	38	100	163958686
ERR598955	Surface Seawaters (Tara Oceans)	(NAST‐E) North Atlantic Subtropical Gyral Province	36.5533	-6.5669	ERR598955_1	35	100	172892077	https://www.ncbi.nlm.nih.gov/sra/ERX555964[accn]	https://trace.ncbi.nlm.nih.gov/Traces/?view=run_browser&acc=ERR598955&display=download
					ERR598955_2	35	100	172892077
ERR598993	Surface Seawaters (Tara Oceans)	(MEDI) Mediterranean Sea, Black Sea Province	35.759	14.2574	ERR598993_1	34	100	179010798	https://www.ncbi.nlm.nih.gov/sra/ERX555914[accn]	https://trace.ncbi.nlm.nih.gov/Traces/?view=run_browser&acc=ERR598993&display=download
					ERR598993_2	34	100	179010798
ERR598963	Surface Seawaters (Tara Oceans)	(NAST‐W) North Atlantic Subtropical Gyral Province	34.1132	-49.9181	ERR598963_1	40	100	178049676	https://www.ncbi.nlm.nih.gov/sra/ERX556003[accn]	https://trace.ncbi.nlm.nih.gov/Traces/?view=run_browser&acc=ERR598963&display=download
					ERR598963_2	40	100	178049676
ERR315862	Surface Seawaters (Tara Oceans)	(MEDI) Mediterranean Sea, Black Sea Province	33.9179	32.898	ERR315862_1	34	100	157442719	https://www.ncbi.nlm.nih.gov/sra/?term=ERR315862	https://trace.ncbi.nlm.nih.gov/Traces/?view=run_browser&acc=ERR315862&display=download
					ERR315862_2	34	100	157442719
ERR599136	Surface Seawaters (Tara Oceans)	(CARB) Caribbean Province	25.5264	-88.394	ERR599136_1	38	100	156719700	https://www.ncbi.nlm.nih.gov/sra/ERX556028[accn]	https://trace.ncbi.nlm.nih.gov/Traces/?view=run_browser&acc=ERR599136&display=download
					ERR599136_2	38	100	156719700
ERR599102	Surface Seawaters (Tara Oceans)	(MONS) Indian Monsoon Gyres Province	19.0393	64.4913	ERR599102_1	37	100	90879493	https://www.ncbi.nlm.nih.gov/sra/ERX556006[accn]	https://trace.ncbi.nlm.nih.gov/Traces/?view=run_browser&acc=ERR599102&display=download
					ERR599102_2	37	100	90879493
ERR598991	Surface Seawaters (Tara Oceans)	(REDS) Red Sea, Persian Gulf Province	18.3967	39.875	ERR598991_1	38	100	80719499	https://www.ncbi.nlm.nih.gov/sra/?term=ERR598991	https://trace.ncbi.nlm.nih.gov/Traces/?view=run_browser&acc=ERR598991&display=download
					ERR598991_2	38	100	80719499
ERR598989	Surface Seawaters (Tara Oceans)	(PNEC) North Pacific Equatorial Countercurrent Province	14.2035	-116.626	ERR598989_1	35	100	185031542	https://www.ncbi.nlm.nih.gov/sra/ERX556031[accn]	https://trace.ncbi.nlm.nih.gov/Traces/?view=run_browser&acc=ERR598989&display=download
					ERR598989_2	35	100	185031542
ERR599029	Surface Seawaters (Tara Oceans)	(GUIA) Guianas Coastal Province	9.8481	-80.0454	ERR599029_1	40	100	170720610	https://www.ncbi.nlm.nih.gov/sra/ERX556062[accn]	https://trace.ncbi.nlm.nih.gov/Traces/?view=run_browser&acc=ERR599029&display=download
					ERR599029_2	39	100	170720610
ERR599075	Surface Seawaters (Tara Oceans)	(MONS) Indian Monsoon Gyres Province	6.0001	73.8955	ERR599075_1	34	100	163948859	https://www.ncbi.nlm.nih.gov/sra/ERX556052[accn]	https://trace.ncbi.nlm.nih.gov/Traces/?view=run_browser&acc=ERR599075&display=download
					ERR599075_2	34	100	163948859
ERR599039	Surface Seawaters (Tara Oceans)	(SPSG) South Pacific Subtropical Gyre Province, North and South	-2.0133	-84.589	ERR599039_1	36	100	160512028	https://www.ncbi.nlm.nih.gov/sra/ERX556137[accn]	https://trace.ncbi.nlm.nih.gov/Traces/?view=run_browser&acc=ERR599039&display=download
					ERR599039_2	36	100	160512028
ERR598984	Surface Seawaters (Tara Oceans)	(SATL) South Atlantic Gyral Province	-8.7789	-17.9099	ERR598984_1	38	100	174953241	https://www.ncbi.nlm.nih.gov/sra/ERX556009[accn]	https://trace.ncbi.nlm.nih.gov/Traces/?view=run_browser&acc=ERR598984&display=download
					ERR598984_2	38	100	174953241
ERR594307	Surface Seawaters (Tara Oceans)	(SPSG) South Pacific Subtropical Gyre Province, North and South	-8.9971	-139.196	ERR594307_1	33	100	132874944	https://www.ncbi.nlm.nih.gov/sra/ERX552264[accn]	https://trace.ncbi.nlm.nih.gov/Traces/?view=run_browser&acc=ERR594307&display=download
					ERR594307_2	33	100	132874944
ERR599098	Surface Seawaters (Tara Oceans)	(ISSG) Indian South Subtropical Gyre Province	-16.957	53.9801	ERR599098_1	34	100	29139748	https://www.ncbi.nlm.nih.gov/sra/?term=ERR599098	https://trace.ncbi.nlm.nih.gov/Traces/?view=run_browser&acc=ERR599098&display=download
					ERR599098_2	34	100	29139748
ERR598967	Surface Seawaters (Tara Oceans)	(SPSG) South Pacific Subtropical Gyre Province, North and South	-29.7238	-101.16	ERR598967_1	36	100	188406972	https://www.ncbi.nlm.nih.gov/sra/ERX556130[accn]	https://trace.ncbi.nlm.nih.gov/Traces/?view=run_browser&acc=ERR598967&display=download
					ERR598967_2	36	100	188406972
ERR599006	Surface Seawaters (Tara Oceans)	(SATL) South Atlantic Gyral Province	-30.1367	-43.2899	ERR599006_1	38	100	204658656	https://www.ncbi.nlm.nih.gov/sra/ERX556088[accn]	https://trace.ncbi.nlm.nih.gov/Traces/?view=run_browser&acc=ERR599006&display=download
					ERR599006_2	38	100	204658656
ERR599174	Surface Seawaters (Tara Oceans)	(SATL) South Atlantic Gyral Province	-31.0266	4.665	ERR599174_1	42	100	73144968	https://www.ncbi.nlm.nih.gov/sra/?term=ERR599174	https://trace.ncbi.nlm.nih.gov/Traces/?view=run_browser&acc=ERR599174&display=download
					ERR599174_2	43	100	73144968
ERR599064	Surface Seawaters (Tara Oceans)	(CHIL) Chile-Peru Current Coastal Province	-34.0614	-73.1066	ERR599064_1	34	100	137306988	https://www.ncbi.nlm.nih.gov/sra/ERX555965[accn]	https://trace.ncbi.nlm.nih.gov/Traces/?view=run_browser&acc=ERR599064&display=download
					ERR599064_2	35	100	137306988
ERR598979	Surface Seawaters (Tara Oceans)	(EAFR) Eastern Africa Coastal Province	-35.1728	26.2868	ERR598979_1	38	100	47021960	https://www.ncbi.nlm.nih.gov/sra/?term=ERR598979	https://trace.ncbi.nlm.nih.gov/Traces/?view=run_browser&acc=ERR598979&display=download
					ERR598979_2	38	100	47021960
Soil
SampleID	Source	Country	Latitude	Longtitude	Sequence	GC (%)	Median Read Length	Total Sequences	Data Information	Download Link
SRR1586268	Permafrost	Canada	79.4161	-90.763	SRR1586268_1	60	100	139063588	https://www.ncbi.nlm.nih.gov/sra/?term=SRR1586268	https://trace.ncbi.nlm.nih.gov/Traces/?view=run_browser&acc=SRR1586268&display=download
					SRR1586268_2	60	100	139063588
SRR4242551	Permafrost	Russia	68.7166	158.9	SRR4242551_1	64	247	78721143	https://www.ncbi.nlm.nih.gov/sra/?term=SRR4242551	https://trace.ncbi.nlm.nih.gov/Traces/?view=run_browser&acc=SRR4242551&display=download
					SRR4242551_2	64	247	78721143
ERR7672980	Farmland	United Kingdom	52.2053	-1.60527	ERR7672980_1	67	150	42148814	https://www.ncbi.nlm.nih.gov/sra/?term=ERR7672980	https://trace.ncbi.nlm.nih.gov/Traces/?view=run_browser&acc=ERR7672980&display=download
					ERR7672980_2	67	150	42148814
SRR19330193	Farmland	Germany	51.3917	11.8803	SRR19330193_1	63	150	70328097	https://www.ncbi.nlm.nih.gov/sra/?term=SRR19330193	https://trace.ncbi.nlm.nih.gov/Traces/?view=run_browser&acc=SRR19330193&display=download
					SRR19330193_2	63	150	70328097
SRR6193119	Wetland	Germany	50.1319	11.881	SRR6193119_1	61	147	112556760	https://www.ncbi.nlm.nih.gov/sra/?term=SRR6193119	https://trace.ncbi.nlm.nih.gov/Traces/?view=run_browser&acc=SRR6193119&display=download
					SRR6193119_2	61	150	112556760
ERR1700730	Forest	Canada	46.42	-83.37	ERR1700730_1	59	142	156627887	https://www.ncbi.nlm.nih.gov/sra/?term=ERR1700730	https://trace.ncbi.nlm.nih.gov/Traces/?view=run_browser&acc=ERR1700730&display=download
					ERR1700730_2	59	137	156627887
SRR7093792	Forest	United States	42.481	-72.1783	SRR7093792_1	60	151	168837963	https://www.ncbi.nlm.nih.gov/sra/?term=SRR7093792	https://trace.ncbi.nlm.nih.gov/Traces/?view=run_browser&acc=SRR7093792&display=download
					SRR7093792_2	60	151	168837963
SRR7042370	Grassland	United States	39.74	-123.63	SRR7042370_1	62	200	117716939	https://www.ncbi.nlm.nih.gov/sra/?term=SRR7042370	https://trace.ncbi.nlm.nih.gov/Traces/?view=run_browser&acc=SRR7042370&display=download
					SRR7042370_2	62	200	117716939
SRR5195115	Farmland	Spain	37.51	-5.81	SRR5195115_1	64	150	115776098	https://www.ncbi.nlm.nih.gov/sra/?term=SRR5195115	https://trace.ncbi.nlm.nih.gov/Traces/?view=run_browser&acc=SRR5195115&display=download
					SRR5195115_2	63	150	115776098
SRR5195120	Farmland	Italy	37.49	14.81	SRR5195120_1	64	150	116022413	https://www.ncbi.nlm.nih.gov/sra/?term=SRR5195120	https://trace.ncbi.nlm.nih.gov/Traces/?view=run_browser&acc=SRR5195120&display=download
					SRR5195120_2	64	150	116022413
SRR8556377	Grassland	China	31.77	89.06	SRR8556377_1	61	150	189326074	https://www.ncbi.nlm.nih.gov/sra/?term=SRR8556377	https://trace.ncbi.nlm.nih.gov/Traces/?view=run_browser&acc=SRR8556377&display=download
					SRR8556377_2	61	150	189326074
ERR1700761	Forest	United States	31.11	-95.15	ERR1700761_1	59	147	91424716	https://www.ncbi.nlm.nih.gov/sra/?term=ERR1700761	https://trace.ncbi.nlm.nih.gov/Traces/?view=run_browser&acc=ERR1700761&display=download
					ERR1700761_2	59	147	91424716
SRR15167843	Forest	China	24.684	118.017	SRR15167843_1	63	150	207256203	https://www.ncbi.nlm.nih.gov/sra/?term=SRR15167843	https://trace.ncbi.nlm.nih.gov/Traces/?view=run_browser&acc=SRR15167843&display=download
					SRR15167843_2	63	150	207256203
SRR5195136	Farmland	China	23.64	112.82	SRR5195136_1	61	150	114999473	https://www.ncbi.nlm.nih.gov/sra/?term=SRR5195136	https://trace.ncbi.nlm.nih.gov/Traces/?view=run_browser&acc=SRR5195136&display=download
					SRR5195136_2	61	150	114999473
SRR5215467	Forest	Panama	9.1086	-79.8436	SRR5215467_1	61	151	147545376	https://www.ncbi.nlm.nih.gov/sra/?term=SRR5215467	https://trace.ncbi.nlm.nih.gov/Traces/?view=run_browser&acc=SRR5215467&display=download
					SRR5215467_2	60	151	147545376
SRR7004335	Wetland	Colombia	4.2396	-73.2024	SRR7004335_1	59	151	97039270	https://www.ncbi.nlm.nih.gov/sra/?term=SRR7004335	https://trace.ncbi.nlm.nih.gov/Traces/?view=run_browser&acc=SRR7004335&display=download
					SRR7004335_2	59	151	97039270
SRR7091522	Grassland	Brazil	-19.28	-43.5919	SRR7091522_1	62	151	91192582	https://www.ncbi.nlm.nih.gov/sra/?term=SRR7091522	https://trace.ncbi.nlm.nih.gov/Traces/?view=run_browser&acc=SRR7091522&display=download
					SRR7091522_2	62	151	91192582
SRR2124832	Desert	Namibia	-23.32	15.01	SRR2124832_1	65	100	182347833	https://www.ncbi.nlm.nih.gov/sra/?term=SRR2124832	https://trace.ncbi.nlm.nih.gov/Traces/?view=run_browser&acc=SRR2124832&display=download
					SRR2124832_2	65	100	182347833
SRR5919206	Grassland	Australia	-25.351	131.041	SRR5919206_1	66	151	93061661	https://www.ncbi.nlm.nih.gov/sra/?term=SRR5919206	https://trace.ncbi.nlm.nih.gov/Traces/?view=run_browser&acc=SRR5919206&display=download
					SRR5919206_2	66	151	93061661
SRR5195117	Farmland	South Africa	-25.77	27.61	SRR5195117_1	64	150	114628924	https://www.ncbi.nlm.nih.gov/sra/?term=SRR5195117	https://trace.ncbi.nlm.nih.gov/Traces/?view=run_browser&acc=SRR5195117&display=download
					SRR5195117_2	64	150	114628924
