# Supplementary material for: Aminolipids in bacterial membranes and the natural environment
Source: ISME J. 2024 Nov 9;18(1):wrae229. doi: 10.1093/ismejo/wrae229 (PMC11631085; doi:10.1093/ismejo/wrae229)
Supplement: Table_S3_wrae229 [file table_s3_wrae229.xlsx]

## Sheet: Table S3 glsB
Supplementary Table S3. Taxonomic annotation of aminolipid biosynthesis genes predicted from contigs against IMG’s Unrestricted Isolate Genomes (IUIG) dataset (dated 11/20/2023)
glsB
Gut
SampleID	Query ID (ORF)	Protein ID in IUIG	% identity	e-value	Taxa ID in IUIG	Domain	Phylumn	Class	Order	Family	Genus	Species
SRS011134	k119_22910_31	2503900993	100	3.68e-239	2503754051	Bacteria	Bacteroidota	Bacteroidia	Bacteroidales	Bacteroidaceae	Phocaeicola	Phocaeicola vulgatus
	k119_20133_2	2533021429	100	7.42e-239	2531839307	Bacteria	Bacteroidota	Bacteroidia	Bacteroidales	Bacteroidaceae	Phocaeicola	Phocaeicola dorei
	k119_66988_27	2515441786	100	4.29e-238	2515154074	Bacteria	Bacteroidota	Bacteroidia	Bacteroidales	Bacteroidaceae	Phocaeicola	Phocaeicola massiliensis
	k119_186743_3	2813602084	100	1.75e-238	2811995250	Bacteria	Bacteroidota	Bacteroidia	Bacteroidales	Bacteroidaceae	Bacteroides	Bacteroides eggerthii
	k119_1349_9	2589937514	100	3.81e-236	2588254076	Bacteria	Bacteroidota	Bacteroidia	Bacteroidales	Bacteroidaceae	Bacteroides	Bacteroides uniformis
	k119_187954_2	2807329280	100	4.18e-246	2806310717	Bacteria	Bacteroidota	Bacteroidia	Bacteroidales	Bacteroidaceae	Bacteroides	Bacteroides finegoldii
	k119_29905_19	2513148375	99.7	2.07e-246	2513020028	Bacteria	Bacteroidota	Bacteroidia	Bacteroidales	Bacteroidaceae	Bacteroides	Bacteroides thetaiotaomicron
	k119_150055_10	2808296582	100	1.25e-247	2806310980	Bacteria	Bacteroidota	Bacteroidia	Bacteroidales	Bacteroidaceae	Bacteroides	Bacteroides caccae
	k119_78176_42	2876644805	99.1	9.39e-240	2876643526	Bacteria	Bacteroidota	Bacteroidia	Bacteroidales	Prevotellaceae	Segatella	Segatella copri
	k119_147364_2	2587007989	100	3.33e-227	2585427860	Bacteria	Bacteroidota	Bacteroidia	Bacteroidales	Bacteroidaceae	Bacteroides	Bacteroides faecichinchillae
	k119_19625_54	2536972242	100	2.48e-236	2534682209	Bacteria	Bacteroidota	Bacteroidia	Bacteroidales	Tannerellaceae	Parabacteroides	Parabacteroides distasonis
	k119_103743_1	2958381288	100	5.04e-188	2958377518	Bacteria	Bacteroidota	Bacteroidia	Bacteroidales	Bacteroidaceae	Bacteroides	Bacteroides xylanisolvens
	k119_142673_43	3000014539	95.5	1.21e-221	3000014479	Bacteria	Bacteroidota	Bacteroidia	Bacteroidales	Muribaculaceae	unclassified	Muribaculaceae bacterium Isolate-013 (NCI)
	k119_131385_2	2999767538	75.8	2.91e-170	2999765091	Bacteria	Bacteroidota	Bacteroidia	Bacteroidales	Muribaculaceae	unclassified	Muribaculaceae bacterium
	k119_44719_3	3000005974	74.3	9.69e-170	3000003338	Bacteria	Bacteroidota	Bacteroidia	Bacteroidales	Muribaculaceae	unclassified	Muribaculaceae bacterium Isolate-104 (HZI)
	k119_102495_11	3000005974	75.7	1.19e-172	3000003338	Bacteria	Bacteroidota	Bacteroidia	Bacteroidales	Muribaculaceae	unclassified	Muribaculaceae bacterium Isolate-104 (HZI)
	k119_12106_3	3000005974	74	4.79e-169	3000003338	Bacteria	Bacteroidota	Bacteroidia	Bacteroidales	Muribaculaceae	unclassified	Muribaculaceae bacterium Isolate-104 (HZI)
	k119_201988_7	3000353698	81.9	1.43e-192	3000351151	Bacteria	Bacteroidota	Bacteroidia	Bacteroidales	Muribaculaceae	unclassified	Muribaculaceae bacterium Isolate-037 (Harlan)
	k119_166705_25	2774745052	100	2.29e-234	2773857890	Bacteria	Bacteroidota	Bacteroidia	Bacteroidales	Odoribacteraceae	Odoribacter	Odoribacter splanchnicus
	k119_13023_8	642182023	100	1.7e-246	641736205	Bacteria	Bacteroidota	Bacteroidia	Bacteroidales	Rikenellaceae	Alistipes	Alistipes putredinis
	k119_3078_5	2915163826	100	2.22e-242	2915162840	Bacteria	Bacteroidota	Bacteroidia	Bacteroidales	Rikenellaceae	Alistipes	Alistipes finegoldii
	k119_60489_4	2834506486	100	1.64e-247	2834504417	Bacteria	Bacteroidota	Bacteroidia	Bacteroidales	Rikenellaceae	Alistipes	Alistipes sp. AF14-19
	k119_6664_1	2536936358	100	1.8e-162	2534682202	Bacteria	Bacteroidota	Bacteroidia	Bacteroidales	Tannerellaceae	Parabacteroides	Parabacteroides johnsonii
	k119_43427_2	8067823997	99.7	1.83e-240	8067823973	Bacteria	Bacteroidota	Bacteroidia	Bacteroidales	Rikenellaceae	Alistipes	Alistipes communis
	k119_28596_1	2999472535	83.2	5.75e-118	2999472517	Bacteria	Bacteroidota	Bacteroidia	Bacteroidales	unclassified	unclassified	Bacteroidales bacterium
	k119_3673_1	2999767538	79	2e-107	2999765091	Bacteria	Bacteroidota	Bacteroidia	Bacteroidales	Muribaculaceae	unclassified	Muribaculaceae bacterium
	k119_87643_1	2532995892	100	3.97e-85	2531839301	Bacteria	Bacteroidota	Bacteroidia	Bacteroidales	Bacteroidaceae	Bacteroides	Bacteroides cellulosilyticus
	k119_167870_2	3000005974	72.5	4.59e-76	3000003338	Bacteria	Bacteroidota	Bacteroidia	Bacteroidales	Muribaculaceae	unclassified	Muribaculaceae bacterium Isolate-104 (HZI)
	k119_148889_1	2999493104	86.7	4.19e-68	2999490926	Bacteria	Bacteroidota	Bacteroidia	Bacteroidales	unclassified	unclassified	Bacteroidales bacterium
	k119_11592_1	2547480698	99.4	5.5e-111	2547132124	Bacteria	Bacteroidota	Bacteroidia	Bacteroidales	Rikenellaceae	Alistipes	Alistipes senegalensis
	k119_134284_1	2837221756	73.1	9.05e-51	2837218921	Bacteria	Bacteroidota	Bacteroidia	Bacteroidales	Muribaculaceae	Duncaniella	Duncaniella sp. B8
	k119_25729_1	2532995892	100	8.13e-48	2531839301	Bacteria	Bacteroidota	Bacteroidia	Bacteroidales	Bacteroidaceae	Bacteroides	Bacteroides cellulosilyticus
	k119_50989_1	3000353698	80.3	1.39e-68	3000351151	Bacteria	Bacteroidota	Bacteroidia	Bacteroidales	Muribaculaceae	unclassified	Muribaculaceae bacterium Isolate-037 (Harlan)
SRS011239	k119_11433_16	2503900993	100	3.68e-239	2503754051	Bacteria	Bacteroidota	Bacteroidia	Bacteroidales	Bacteroidaceae	Phocaeicola	Phocaeicola vulgatus
	k119_54306_18	2532995892	100	2.49e-238	2531839301	Bacteria	Bacteroidota	Bacteroidia	Bacteroidales	Bacteroidaceae	Bacteroides	Bacteroides cellulosilyticus
	k119_19055_11	2538505623	100	1.89e-236	2537561752	Bacteria	Bacteroidota	Bacteroidia	Bacteroidales	Bacteroidaceae	Bacteroides	Bacteroides uniformis
	k119_34796_2	2513143933	100	1.11e-246	2513020027	Bacteria	Bacteroidota	Bacteroidia	Bacteroidales	Bacteroidaceae	Bacteroides	Bacteroides ovatus
	k119_122801_17	2913814474	99.4	3.81e-237	2913812581	Bacteria	Bacteroidota	Bacteroidia	Bacteroidales	Bacteroidaceae	Phocaeicola	Phocaeicola coprocola
	k119_127992_25	2651082341	100	3.8e-234	2648501740	Bacteria	Bacteroidota	Bacteroidia	Bacteroidales	Tannerellaceae	Parabacteroides	Parabacteroides goldsteinii
	k119_6967_62	2536972242	100	2.48e-236	2534682209	Bacteria	Bacteroidota	Bacteroidia	Bacteroidales	Tannerellaceae	Parabacteroides	Parabacteroides distasonis
	k119_76953_1	2774745052	100	2.29e-234	2773857890	Bacteria	Bacteroidota	Bacteroidia	Bacteroidales	Odoribacteraceae	Odoribacter	Odoribacter splanchnicus
	k119_56967_3	2540877001	100	1.32e-232	2540341191	Bacteria	Bacteroidota	Bacteroidia	Bacteroidales	Odoribacteraceae	Butyricimonas	Butyricimonas virosa
	k119_42795_3	2840786703	100	5.53e-222	2840785702	Bacteria	Bacteroidota	Bacteroidia	Bacteroidales	Rikenellaceae	Alistipes	Alistipes indistinctus
	k119_37709_8	642182023	100	1.7e-246	641736205	Bacteria	Bacteroidota	Bacteroidia	Bacteroidales	Rikenellaceae	Alistipes	Alistipes putredinis
	k119_102252_2	2547588773	100	1.1e-241	2547132153	Bacteria	Bacteroidota	Bacteroidia	Bacteroidales	Rikenellaceae	Alistipes	Alistipes communis
	k119_105244_4	2834506486	100	1.64e-247	2834504417	Bacteria	Bacteroidota	Bacteroidia	Bacteroidales	Rikenellaceae	Alistipes	Alistipes sp. AF14-19
	k119_32524_1	2958381288	100	3.58e-139	2958377518	Bacteria	Bacteroidota	Bacteroidia	Bacteroidales	Bacteroidaceae	Bacteroides	Bacteroides xylanisolvens
	k119_54520_6	2843319989	83.8	4.76e-199	2843318459	Bacteria	Bacteroidota	Bacteroidia	Bacteroidales	Rikenellaceae	Alistipes	Alistipes sp. Marseille-P5061
	k119_59227_1	2533007196	100	1.03e-100	2531839304	Bacteria	Bacteroidota	Bacteroidia	Bacteroidales	Bacteroidaceae	Bacteroides	Bacteroides fragilis
	k119_89787_1	2518159196	99.4	2.45e-122	2517572213	Bacteria	Bacteroidota	Bacteroidia	Bacteroidales	Rikenellaceae	Alistipes	Alistipes onderdonkii
	k119_86496_1	2970925822	99	1.04e-65	2970925687	Bacteria	Bacteroidota	Bacteroidia	Bacteroidales	Bacteroidaceae	Bacteroides	Bacteroides fragilis
	k119_73329_1	2846396687	100	3.94e-110	2846394824	Bacteria	Bacteroidota	Bacteroidia	Bacteroidales	Rikenellaceae	Alistipes	Alistipes sp. AF48-12
	k119_120004_1	2540877001	99.3	1.2e-96	2540341191	Bacteria	Bacteroidota	Bacteroidia	Bacteroidales	Odoribacteraceae	Butyricimonas	Butyricimonas virosa
SRS011271	k119_27306_24	2503900993	100	3.68e-239	2503754051	Bacteria	Bacteroidota	Bacteroidia	Bacteroidales	Bacteroidaceae	Phocaeicola	Phocaeicola vulgatus
	k119_44174_29	2515441786	100	4.29e-238	2515154074	Bacteria	Bacteroidota	Bacteroidia	Bacteroidales	Bacteroidaceae	Phocaeicola	Phocaeicola massiliensis
	k119_63465_3	2587298416	100	1.29e-242	2585427949	Bacteria	Bacteroidota	Bacteroidia	Bacteroidales	Bacteroidaceae	Bacteroides	Bacteroides salyersiae
	k119_58615_2	2531792496	100	3.16e-243	2529293266	Bacteria	Bacteroidota	Bacteroidia	Bacteroidales	Bacteroidaceae	Bacteroides	Bacteroides sp. HPS0048
	k119_129717_23	2541373042	100	5.02e-238	2541046992	Bacteria	Bacteroidota	Bacteroidia	Bacteroidales	Bacteroidaceae	Bacteroides	Bacteroides stercoris
	k119_122386_15	2879390217	100	2.68e-236	2879387348	Bacteria	Bacteroidota	Bacteroidia	Bacteroidales	Bacteroidaceae	Bacteroides	Bacteroides uniformis
	k119_99819_10	2513148375	100	5.08e-247	2513020028	Bacteria	Bacteroidota	Bacteroidia	Bacteroidales	Bacteroidaceae	Bacteroides	Bacteroides thetaiotaomicron
	k119_40862_2	2513127360	100	2.24e-246	2513020024	Bacteria	Bacteroidota	Bacteroidia	Bacteroidales	Bacteroidaceae	Bacteroides	Bacteroides xylanisolvens
	k119_53180_9	2808296582	100	1.25e-247	2806310980	Bacteria	Bacteroidota	Bacteroidia	Bacteroidales	Bacteroidaceae	Bacteroides	Bacteroides caccae
	k119_5841_9	2871896242	100	1.02e-243	2871894222	Bacteria	Bacteroidota	Bacteroidia	Bacteroidales	Prevotellaceae	Segatella	Segatella copri
	k119_5242_2	2871882764	100	3.16e-242	2871880916	Bacteria	Bacteroidota	Bacteroidia	Bacteroidales	Prevotellaceae	Segatella	Segatella copri
	k119_85002_5	2534706375	100	3.39e-237	2534681605	Bacteria	Bacteroidota	Bacteroidia	Bacteroidales	Tannerellaceae	Parabacteroides	Parabacteroides merdae
	k119_158876_2	2536972242	100	2.48e-236	2534682209	Bacteria	Bacteroidota	Bacteroidia	Bacteroidales	Tannerellaceae	Parabacteroides	Parabacteroides distasonis
	k119_115995_56	2774745052	100	2.29e-234	2773857890	Bacteria	Bacteroidota	Bacteroidia	Bacteroidales	Odoribacteraceae	Odoribacter	Odoribacter splanchnicus
	k119_129450_9	2833477551	98.7	9.99e-228	2833473840	Bacteria	Bacteroidota	Bacteroidia	Bacteroidales	Odoribacteraceae	Butyricimonas	Butyricimonas sp. Marseille-P2440
	k119_4810_2	8005055214	100	1.1e-127	8005051601	Bacteria	Bacteroidota	Bacteroidia	Bacteroidales	Bacteroidaceae	Bacteroides	Bacteroides intestinalis
	k119_126384_6	642182023	100	1.7e-246	641736205	Bacteria	Bacteroidota	Bacteroidia	Bacteroidales	Rikenellaceae	Alistipes	Alistipes putredinis
	k119_83779_1	2915163826	100	1.31e-173	2915162840	Bacteria	Bacteroidota	Bacteroidia	Bacteroidales	Rikenellaceae	Alistipes	Alistipes finegoldii
	k119_17575_1	2834506486	96.3	1.8e-129	2834504417	Bacteria	Bacteroidota	Bacteroidia	Bacteroidales	Rikenellaceae	Alistipes	Alistipes sp. AF14-19
	k119_137116_1	8005055214	100	1.51e-74	8005051601	Bacteria	Bacteroidota	Bacteroidia	Bacteroidales	Bacteroidaceae	Bacteroides	Bacteroides intestinalis
	k119_148993_1	2837601725	100	3.69e-110	2837599221	Bacteria	Bacteroidota	Bacteroidia	Bacteroidales	Rikenellaceae	Alistipes	Alistipes sp. cv1
SRS011302	k119_22070_27	2503900993	100	3.68e-239	2503754051	Bacteria	Bacteroidota	Bacteroidia	Bacteroidales	Bacteroidaceae	Phocaeicola	Phocaeicola vulgatus
	k119_116793_20	2515441786	100	4.29e-238	2515154074	Bacteria	Bacteroidota	Bacteroidia	Bacteroidales	Bacteroidaceae	Phocaeicola	Phocaeicola massiliensis
	k119_78441_83	2541373042	100	5.02e-238	2541046992	Bacteria	Bacteroidota	Bacteroidia	Bacteroidales	Bacteroidaceae	Bacteroides	Bacteroides stercoris
	k119_63421_9	2538505623	100	1.89e-236	2537561752	Bacteria	Bacteroidota	Bacteroidia	Bacteroidales	Bacteroidaceae	Bacteroides	Bacteroides uniformis
	k119_104670_7	2893934883	100	3.27e-239	2893933596	Bacteria	Bacteroidota	Bacteroidia	Bacteroidales	Bacteroidaceae	Phocaeicola	Phocaeicola plebeius
	k119_12761_5	2958389750	100	4.35e-248	2958388142	Bacteria	Bacteroidota	Bacteroidia	Bacteroidales	Bacteroidaceae	Bacteroides	Bacteroides caccae
	k119_119077_8	2538168929	100	1.29e-245	2537561663	Bacteria	Bacteroidota	Bacteroidia	Bacteroidales	Bacteroidaceae	Bacteroides	Bacteroides ovatus
	k119_11216_4	2843606283	100	3.39e-237	2843603871	Bacteria	Bacteroidota	Bacteroidia	Bacteroidales	Tannerellaceae	Parabacteroides	Parabacteroides merdae
	k119_104488_2	8064451154	100	1.74e-236	8064450340	Bacteria	Bacteroidota	Bacteroidia	Bacteroidales	Barnesiellaceae	Barnesiella	Barnesiella intestinihominis
	k119_34692_49	642182023	100	1.7e-246	641736205	Bacteria	Bacteroidota	Bacteroidia	Bacteroidales	Rikenellaceae	Alistipes	Alistipes putredinis
	k119_81496_3	2884620555	100	3.43e-246	2884619277	Bacteria	Bacteroidota	Bacteroidia	Bacteroidales	Rikenellaceae	Alistipes	Alistipes onderdonkii
	k119_34413_1	2547588773	100	1.76e-191	2547132153	Bacteria	Bacteroidota	Bacteroidia	Bacteroidales	Rikenellaceae	Alistipes	Alistipes communis
	k119_62862_2	2915163826	100	7.89e-166	2915162840	Bacteria	Bacteroidota	Bacteroidia	Bacteroidales	Rikenellaceae	Alistipes	Alistipes finegoldii
	k119_54769_2	2774745052	100	1.73e-117	2773857890	Bacteria	Bacteroidota	Bacteroidia	Bacteroidales	Odoribacteraceae	Odoribacter	Odoribacter splanchnicus
	k119_48382_1	2808101347	100	8.4e-91	2806310931	Bacteria	Bacteroidota	Bacteroidia	Bacteroidales	Odoribacteraceae	Odoribacter	Odoribacter splanchnicus
SRS011405	k119_27110_20	2503900993	100	3.68e-239	2503754051	Bacteria	Bacteroidota	Bacteroidia	Bacteroidales	Bacteroidaceae	Phocaeicola	Phocaeicola vulgatus
	k119_10898_8	2958426446	100	8.68e-239	2958421936	Bacteria	Bacteroidota	Bacteroidia	Bacteroidales	Bacteroidaceae	Bacteroides	Bacteroides intestinalis
	k119_29301_31	2813602084	100	1.75e-238	2811995250	Bacteria	Bacteroidota	Bacteroidia	Bacteroidales	Bacteroidaceae	Bacteroides	Bacteroides eggerthii
	k119_50444_36	2538505623	100	1.89e-236	2537561752	Bacteria	Bacteroidota	Bacteroidia	Bacteroidales	Bacteroidaceae	Bacteroides	Bacteroides uniformis
	k119_2063_6	2513148375	100	5.08e-247	2513020028	Bacteria	Bacteroidota	Bacteroidia	Bacteroidales	Bacteroidaceae	Bacteroides	Bacteroides thetaiotaomicron
	k119_51649_12	2534706375	100	3.39e-237	2534681605	Bacteria	Bacteroidota	Bacteroidia	Bacteroidales	Tannerellaceae	Parabacteroides	Parabacteroides merdae
	k119_11368_12	2836861341	68.3	6.42e-161	2836859049	Bacteria	Bacteroidota	Bacteroidia	Bacteroidales	Muribaculaceae	Muribaculum	Muribaculum gordoncarteri
	k119_24616_1	2958381288	100	1.68e-147	2958377518	Bacteria	Bacteroidota	Bacteroidia	Bacteroidales	Bacteroidaceae	Bacteroides	Bacteroides xylanisolvens
	k119_56594_2	2652735353	100	4.6e-232	2651869761	Bacteria	Bacteroidota	Bacteroidia	Bacteroidales	Rikenellaceae	Alistipes	Alistipes inops
	k119_3100_2	2834506486	95.4	5.94e-228	2834504417	Bacteria	Bacteroidota	Bacteroidia	Bacteroidales	Rikenellaceae	Alistipes	Alistipes sp. AF14-19
	k119_26279_41	2576924872	100	3.41e-115	2576861015	Bacteria	Bacteroidota	Bacteroidia	Bacteroidales	Bacteroidaceae	Bacteroides	Bacteroides fragilis
	k119_70107_1	2576924872	99.4	5.64e-114	2576861015	Bacteria	Bacteroidota	Bacteroidia	Bacteroidales	Bacteroidaceae	Bacteroides	Bacteroides fragilis
	k119_27685_1	2540877001	100	6.45e-139	2540341191	Bacteria	Bacteroidota	Bacteroidia	Bacteroidales	Odoribacteraceae	Butyricimonas	Butyricimonas virosa
	k119_9887_1	2915163826	100	3.13e-175	2915162840	Bacteria	Bacteroidota	Bacteroidia	Bacteroidales	Rikenellaceae	Alistipes	Alistipes finegoldii
	k119_59964_1	2774745052	100	1.34e-118	2773857890	Bacteria	Bacteroidota	Bacteroidia	Bacteroidales	Odoribacteraceae	Odoribacter	Odoribacter splanchnicus
	k119_53367_1	2836861341	75.2	1.52e-81	2836859049	Bacteria	Bacteroidota	Bacteroidia	Bacteroidales	Muribaculaceae	Muribaculum	Muribaculum gordoncarteri
	k119_15534_1	8037207348	100	6.53e-62	8037201609	Bacteria	Bacteroidota	Bacteroidia	Bacteroidales	Bacteroidaceae	Bacteroides	Bacteroides xylanisolvens
	k119_43143_1	2774745052	100	1.59e-89	2773857890	Bacteria	Bacteroidota	Bacteroidia	Bacteroidales	Odoribacteraceae	Odoribacter	Odoribacter splanchnicus
	k119_33659_1	8037207348	100	3.45e-46	8037201609	Bacteria	Bacteroidota	Bacteroidia	Bacteroidales	Bacteroidaceae	Bacteroides	Bacteroides xylanisolvens
SRS011529	k119_14839_8	2503900993	100	3.68e-239	2503754051	Bacteria	Bacteroidota	Bacteroidia	Bacteroidales	Bacteroidaceae	Phocaeicola	Phocaeicola vulgatus
	k119_74959_89	2541373042	100	5.02e-238	2541046992	Bacteria	Bacteroidota	Bacteroidia	Bacteroidales	Bacteroidaceae	Bacteroides	Bacteroides stercoris
	k119_110818_35	2538505623	100	1.89e-236	2537561752	Bacteria	Bacteroidota	Bacteroidia	Bacteroidales	Bacteroidaceae	Bacteroides	Bacteroides uniformis
	k119_108169_3	2732151932	100	9.37e-238	2731957551	Bacteria	Bacteroidota	Bacteroidia	Bacteroidales	Bacteroidaceae	Phocaeicola	Phocaeicola coprophilus
	k119_129177_2	8004910844	100	4.18e-246	8004910193	Bacteria	Bacteroidota	Bacteroidia	Bacteroidales	Bacteroidaceae	Bacteroides	Bacteroides sp. NSJ-39
	k119_6930_20	2876628178	99.7	1.91e-243	2876625285	Bacteria	Bacteroidota	Bacteroidia	Bacteroidales	Prevotellaceae	Leyella	Leyella stercorea
	k119_2618_10	2513148375	100	5.08e-247	2513020028	Bacteria	Bacteroidota	Bacteroidia	Bacteroidales	Bacteroidaceae	Bacteroides	Bacteroides thetaiotaomicron
	k119_127752_4	2513127360	100	2.24e-246	2513020024	Bacteria	Bacteroidota	Bacteroidia	Bacteroidales	Bacteroidaceae	Bacteroides	Bacteroides xylanisolvens
	k119_163493_30	2903605689	99.4	3.42e-242	2903605234	Bacteria	Bacteroidota	Bacteroidia	Bacteroidales	Prevotellaceae	Segatella	Segatella copri
	k119_91551_8	2514716051	100	1.12e-225	2513237390	Bacteria	Bacteroidota	Bacteroidia	Bacteroidales	Prevotellaceae	Paraprevotella	Paraprevotella clara
	k119_26492_15	2790327332	87.5	3.77e-209	2788500337	Bacteria	Bacteroidota	Bacteroidia	Bacteroidales	Prevotellaceae	Prevotellamassilia	Prevotellamassilia timonensis
	k119_45649_22	2534706375	100	3.39e-237	2534681605	Bacteria	Bacteroidota	Bacteroidia	Bacteroidales	Tannerellaceae	Parabacteroides	Parabacteroides merdae
	k119_106534_2	2883845291	71.5	6.38e-151	2883843030	Bacteria	Bacteroidota	Bacteroidia	Bacteroidales	Barnesiellaceae	Barnesiella	Barnesiella sp. WM24
	k119_104381_3	2800380176	100	4.43e-233	2799112698	Bacteria	Bacteroidota	Bacteroidia	Bacteroidales	Prevotellaceae	unclassified	uncultured Prevotellaceae bacterium
	k119_55151_2	2774745052	100	2.29e-234	2773857890	Bacteria	Bacteroidota	Bacteroidia	Bacteroidales	Odoribacteraceae	Odoribacter	Odoribacter splanchnicus
	k119_4203_3	2540877001	99.7	1.09e-231	2540341191	Bacteria	Bacteroidota	Bacteroidia	Bacteroidales	Odoribacteraceae	Butyricimonas	Butyricimonas virosa
	k119_127981_7	642182023	100	1.7e-246	641736205	Bacteria	Bacteroidota	Bacteroidia	Bacteroidales	Rikenellaceae	Alistipes	Alistipes putredinis
	k119_88491_1	2700127069	79.6	2.8e-106	2698536694	Bacteria	Bacteroidota	Bacteroidia	Bacteroidales	Barnesiellaceae	Coprobacter	Coprobacter fastidiosus
	k119_113639_2	2536966678	100	1.8e-101	2534682208	Bacteria	Bacteroidota	Bacteroidia	Bacteroidales	Tannerellaceae	Parabacteroides	Parabacteroides distasonis
	k119_142080_1	2652735353	100	1.37e-159	2651869761	Bacteria	Bacteroidota	Bacteroidia	Bacteroidales	Rikenellaceae	Alistipes	Alistipes inops
	k119_135544_1	2536966678	100	7.89e-119	2534682208	Bacteria	Bacteroidota	Bacteroidia	Bacteroidales	Tannerellaceae	Parabacteroides	Parabacteroides distasonis
	k119_158771_1	2547480698	98.9	6.72e-122	2547132124	Bacteria	Bacteroidota	Bacteroidia	Bacteroidales	Rikenellaceae	Alistipes	Alistipes senegalensis
	k119_120873_1	2547588773	100	1.37e-86	2547132153	Bacteria	Bacteroidota	Bacteroidia	Bacteroidales	Rikenellaceae	Alistipes	Alistipes communis
SRS011586	k119_41067_29	2503900993	100	3.68e-239	2503754051	Bacteria	Bacteroidota	Bacteroidia	Bacteroidales	Bacteroidaceae	Phocaeicola	Phocaeicola vulgatus
	k119_67584_23	2612348564	100	5.93e-246	2609460302	Bacteria	Bacteroidota	Bacteroidia	Bacteroidales	Bacteroidaceae	Bacteroides	Bacteroides fragilis
	k119_79645_41	2531792496	100	3.16e-243	2529293266	Bacteria	Bacteroidota	Bacteroidia	Bacteroidales	Bacteroidaceae	Bacteroides	Bacteroides sp. HPS0048
	k119_69384_6	2541373042	100	5.02e-238	2541046992	Bacteria	Bacteroidota	Bacteroidia	Bacteroidales	Bacteroidaceae	Bacteroides	Bacteroides stercoris
	k119_10068_45	2538505623	100	1.89e-236	2537561752	Bacteria	Bacteroidota	Bacteroidia	Bacteroidales	Bacteroidaceae	Bacteroides	Bacteroides uniformis
	k119_75910_2	2970972086	100	1.2e-245	2970968303	Bacteria	Bacteroidota	Bacteroidia	Bacteroidales	Bacteroidaceae	Bacteroides	Bacteroides finegoldii
	k119_101530_6	2513148375	100	5.08e-247	2513020028	Bacteria	Bacteroidota	Bacteroidia	Bacteroidales	Bacteroidaceae	Bacteroides	Bacteroides thetaiotaomicron
	k119_76295_11	2513127360	100	2.24e-246	2513020024	Bacteria	Bacteroidota	Bacteroidia	Bacteroidales	Bacteroidaceae	Bacteroides	Bacteroides xylanisolvens
	k119_36651_5	2871896242	99.4	1.69e-242	2871894222	Bacteria	Bacteroidota	Bacteroidia	Bacteroidales	Prevotellaceae	Segatella	Segatella copri
	k119_13508_25	2536972242	100	2.48e-236	2534682209	Bacteria	Bacteroidota	Bacteroidia	Bacteroidales	Tannerellaceae	Parabacteroides	Parabacteroides distasonis
	k119_57974_36	2857923585	100	3.97e-237	2857920708	Bacteria	Bacteroidota	Bacteroidia	Bacteroidales	Tannerellaceae	Parabacteroides	Parabacteroides johnsonii
	k119_72076_3	2700127069	100	2.68e-235	2698536694	Bacteria	Bacteroidota	Bacteroidia	Bacteroidales	Barnesiellaceae	Coprobacter	Coprobacter fastidiosus
	k119_87673_18	2774745052	100	2.29e-234	2773857890	Bacteria	Bacteroidota	Bacteroidia	Bacteroidales	Odoribacteraceae	Odoribacter	Odoribacter splanchnicus
	k119_58881_3	2884620555	100	3.43e-246	2884619277	Bacteria	Bacteroidota	Bacteroidia	Bacteroidales	Rikenellaceae	Alistipes	Alistipes onderdonkii
	k119_47045_6	2834506486	100	1.64e-247	2834504417	Bacteria	Bacteroidota	Bacteroidia	Bacteroidales	Rikenellaceae	Alistipes	Alistipes sp. AF14-19
	k119_44898_1	2915163826	100	7.89e-166	2915162840	Bacteria	Bacteroidota	Bacteroidia	Bacteroidales	Rikenellaceae	Alistipes	Alistipes finegoldii
SRS015190	k119_15965_20	2503900993	100	3.68e-239	2503754051	Bacteria	Bacteroidota	Bacteroidia	Bacteroidales	Bacteroidaceae	Phocaeicola	Phocaeicola vulgatus
	k119_52080_22	2533007196	100	2.07e-246	2531839304	Bacteria	Bacteroidota	Bacteroidia	Bacteroidales	Bacteroidaceae	Bacteroides	Bacteroides fragilis
	k119_36657_61	2532995892	100	2.49e-238	2531839301	Bacteria	Bacteroidota	Bacteroidia	Bacteroidales	Bacteroidaceae	Bacteroides	Bacteroides cellulosilyticus
	k119_27685_9	2589937514	100	3.81e-236	2588254076	Bacteria	Bacteroidota	Bacteroidia	Bacteroidales	Bacteroidaceae	Bacteroides	Bacteroides uniformis
	k119_42835_22	2657061311	100	1.11e-246	2654588143	Bacteria	Bacteroidota	Bacteroidia	Bacteroidales	Bacteroidaceae	Bacteroides	Bacteroides ovatus
	k119_38805_29	2536966678	100	2.48e-236	2534682208	Bacteria	Bacteroidota	Bacteroidia	Bacteroidales	Tannerellaceae	Parabacteroides	Parabacteroides distasonis
	k119_41946_2	642182023	100	1.7e-246	641736205	Bacteria	Bacteroidota	Bacteroidia	Bacteroidales	Rikenellaceae	Alistipes	Alistipes putredinis
	k119_74733_3	2884620555	100	3.43e-246	2884619277	Bacteria	Bacteroidota	Bacteroidia	Bacteroidales	Rikenellaceae	Alistipes	Alistipes onderdonkii
SRS016989	k119_12375_29	2503900993	100	3.68e-239	2503754051	Bacteria	Bacteroidota	Bacteroidia	Bacteroidales	Bacteroidaceae	Phocaeicola	Phocaeicola vulgatus
	k119_43156_21	2515441786	100	4.29e-238	2515154074	Bacteria	Bacteroidota	Bacteroidia	Bacteroidales	Bacteroidaceae	Phocaeicola	Phocaeicola massiliensis
	k119_37087_91	2532995892	100	2.49e-238	2531839301	Bacteria	Bacteroidota	Bacteroidia	Bacteroidales	Bacteroidaceae	Bacteroides	Bacteroides cellulosilyticus
	k119_45795_9	2538505623	100	1.89e-236	2537561752	Bacteria	Bacteroidota	Bacteroidia	Bacteroidales	Bacteroidaceae	Bacteroides	Bacteroides uniformis
	k119_20802_18	2513148375	100	5.08e-247	2513020028	Bacteria	Bacteroidota	Bacteroidia	Bacteroidales	Bacteroidaceae	Bacteroides	Bacteroides thetaiotaomicron
	k119_50247_2	2513127360	99.7	9.11e-246	2513020024	Bacteria	Bacteroidota	Bacteroidia	Bacteroidales	Bacteroidaceae	Bacteroides	Bacteroides xylanisolvens
	k119_1560_3	2533005346	100	5.21e-212	2531839303	Bacteria	Bacteroidota	Bacteroidia	Bacteroidales	Bacteroidaceae	Bacteroides	Bacteroides caccae
	k119_11506_3	2536966678	100	2.48e-236	2534682208	Bacteria	Bacteroidota	Bacteroidia	Bacteroidales	Tannerellaceae	Parabacteroides	Parabacteroides distasonis
	k119_49934_1	2534706375	100	1.88e-236	2534681605	Bacteria	Bacteroidota	Bacteroidia	Bacteroidales	Tannerellaceae	Parabacteroides	Parabacteroides merdae
	k119_16616_33	8064451154	100	1.74e-236	8064450340	Bacteria	Bacteroidota	Bacteroidia	Bacteroidales	Barnesiellaceae	Barnesiella	Barnesiella intestinihominis
	k119_51554_6	2915163826	100	2.22e-242	2915162840	Bacteria	Bacteroidota	Bacteroidia	Bacteroidales	Rikenellaceae	Alistipes	Alistipes finegoldii
	k119_44884_1	8037207348	98.9	1.89e-53	8037201609	Bacteria	Bacteroidota	Bacteroidia	Bacteroidales	Bacteroidaceae	Bacteroides	Bacteroides xylanisolvens
SRS017307	k119_57027_20	2503900993	100	3.68e-239	2503754051	Bacteria	Bacteroidota	Bacteroidia	Bacteroidales	Bacteroidaceae	Phocaeicola	Phocaeicola vulgatus
	k119_38180_20	2538505623	99.7	7.69e-236	2537561752	Bacteria	Bacteroidota	Bacteroidia	Bacteroidales	Bacteroidaceae	Bacteroides	Bacteroides uniformis
	k119_12480_14	2996517422	100	3.58e-247	2996514179	Bacteria	Bacteroidota	Bacteroidia	Bacteroidales	Bacteroidaceae	Bacteroides	Bacteroides faecis
	k119_4017_4	2513127360	100	2.24e-246	2513020024	Bacteria	Bacteroidota	Bacteroidia	Bacteroidales	Bacteroidaceae	Bacteroides	Bacteroides xylanisolvens
	k119_133884_79	2903630062	99.1	1.69e-242	2903627369	Bacteria	Bacteroidota	Bacteroidia	Bacteroidales	Prevotellaceae	Segatella	Segatella copri
	k119_81638_1	2871882764	99.7	1.49e-239	2871880916	Bacteria	Bacteroidota	Bacteroidia	Bacteroidales	Prevotellaceae	Segatella	Segatella copri
	k119_120985_18	2514716051	100	1.12e-225	2513237390	Bacteria	Bacteroidota	Bacteroidia	Bacteroidales	Prevotellaceae	Paraprevotella	Paraprevotella clara
	k119_53411_2	2790327332	86.3	1.91e-204	2788500337	Bacteria	Bacteroidota	Bacteroidia	Bacteroidales	Prevotellaceae	Prevotellamassilia	Prevotellamassilia timonensis
	k119_47944_5	2536966678	100	2.48e-236	2534682208	Bacteria	Bacteroidota	Bacteroidia	Bacteroidales	Tannerellaceae	Parabacteroides	Parabacteroides distasonis
	k119_14397_19	8064451154	100	1.74e-236	8064450340	Bacteria	Bacteroidota	Bacteroidia	Bacteroidales	Barnesiellaceae	Barnesiella	Barnesiella intestinihominis
	k119_53581_2	2790376734	100	1.32e-232	2788500354	Bacteria	Bacteroidota	Bacteroidia	Bacteroidales	Odoribacteraceae	Butyricimonas	Butyricimonas sp. An62
	k119_68020_7	642182023	100	1.7e-246	641736205	Bacteria	Bacteroidota	Bacteroidia	Bacteroidales	Rikenellaceae	Alistipes	Alistipes putredinis
	k119_78905_7	2915163826	100	2.22e-242	2915162840	Bacteria	Bacteroidota	Bacteroidia	Bacteroidales	Rikenellaceae	Alistipes	Alistipes finegoldii
	k119_70877_3	2837606806	99.1	1.15e-242	2837605134	Bacteria	Bacteroidota	Bacteroidia	Bacteroidales	Rikenellaceae	Alistipes	Alistipes senegalensis
	k119_66319_2	2805616599	100	1.7e-246	2802429514	Bacteria	Bacteroidota	Bacteroidia	Bacteroidales	Rikenellaceae	Alistipes	Alistipes finegoldii
	k119_96641_1	2552759011	100	3.76e-203	2551306355	Bacteria	Bacteroidota	Bacteroidia	Bacteroidales	Rikenellaceae	Alistipes	Alistipes ihumii
	k119_95648_3	2834506486	100	1.64e-247	2834504417	Bacteria	Bacteroidota	Bacteroidia	Bacteroidales	Rikenellaceae	Alistipes	Alistipes sp. AF14-19
	k119_13363_1	2534706375	100	8.94e-162	2534681605	Bacteria	Bacteroidota	Bacteroidia	Bacteroidales	Tannerellaceae	Parabacteroides	Parabacteroides merdae
	k119_65157_1	2515441786	100	2.12e-103	2515154074	Bacteria	Bacteroidota	Bacteroidia	Bacteroidales	Bacteroidaceae	Phocaeicola	Phocaeicola massiliensis
	k119_134709_1	2632384257	99.3	1.17e-104	2630968585	Bacteria	Bacteroidota	Bacteroidia	Bacteroidales	Barnesiellaceae	Coprobacter	Coprobacter secundus
	k119_123415_1	2515441786	100	7.95e-84	2515154074	Bacteria	Bacteroidota	Bacteroidia	Bacteroidales	Bacteroidaceae	Phocaeicola	Phocaeicola massiliensis
	k119_137075_1	2843114931	100	3.23e-129	2843113928	Bacteria	Bacteroidota	Bacteroidia	Bacteroidales	Odoribacteraceae	Odoribacter	Odoribacter sp. AF15-53
	k119_37059_1	2587298416	100	5.99e-70	2585427949	Bacteria	Bacteroidota	Bacteroidia	Bacteroidales	Bacteroidaceae	Bacteroides	Bacteroides salyersiae
	k119_59620_1	2774745052	100	2.47e-106	2773857890	Bacteria	Bacteroidota	Bacteroidia	Bacteroidales	Odoribacteraceae	Odoribacter	Odoribacter splanchnicus
SRS020233	k119_140278_4	2503900993	100	3.68e-239	2503754051	Bacteria	Bacteroidota	Bacteroidia	Bacteroidales	Bacteroidaceae	Phocaeicola	Phocaeicola vulgatus
	k119_104481_27	2515441786	100	4.29e-238	2515154074	Bacteria	Bacteroidota	Bacteroidia	Bacteroidales	Bacteroidaceae	Phocaeicola	Phocaeicola massiliensis
	k119_66186_1	2532995892	100	2.49e-238	2531839301	Bacteria	Bacteroidota	Bacteroidia	Bacteroidales	Bacteroidaceae	Bacteroides	Bacteroides cellulosilyticus
	k119_2288_10	2813602084	100	1.75e-238	2811995250	Bacteria	Bacteroidota	Bacteroidia	Bacteroidales	Bacteroidaceae	Bacteroides	Bacteroides eggerthii
	k119_191151_67	2541373042	100	5.02e-238	2541046992	Bacteria	Bacteroidota	Bacteroidia	Bacteroidales	Bacteroidaceae	Bacteroides	Bacteroides stercoris
	k119_64939_47	2589937514	100	3.81e-236	2588254076	Bacteria	Bacteroidota	Bacteroidia	Bacteroidales	Bacteroidaceae	Bacteroides	Bacteroides uniformis
	k119_141333_33	2513148375	100	5.08e-247	2513020028	Bacteria	Bacteroidota	Bacteroidia	Bacteroidales	Bacteroidaceae	Bacteroides	Bacteroides thetaiotaomicron
	k119_43020_10	2513127360	100	2.24e-246	2513020024	Bacteria	Bacteroidota	Bacteroidia	Bacteroidales	Bacteroidaceae	Bacteroides	Bacteroides xylanisolvens
	k119_102059_6	2808296582	100	1.25e-247	2806310980	Bacteria	Bacteroidota	Bacteroidia	Bacteroidales	Bacteroidaceae	Bacteroides	Bacteroides caccae
	k119_140189_2	2533021429	100	7.14e-190	2531839307	Bacteria	Bacteroidota	Bacteroidia	Bacteroidales	Bacteroidaceae	Phocaeicola	Phocaeicola dorei
	k119_218895_33	2534706375	100	3.39e-237	2534681605	Bacteria	Bacteroidota	Bacteroidia	Bacteroidales	Tannerellaceae	Parabacteroides	Parabacteroides merdae
	k119_126046_2	2536966678	100	2.48e-236	2534682208	Bacteria	Bacteroidota	Bacteroidia	Bacteroidales	Tannerellaceae	Parabacteroides	Parabacteroides distasonis
	k119_154737_24	8064451154	100	1.74e-236	8064450340	Bacteria	Bacteroidota	Bacteroidia	Bacteroidales	Barnesiellaceae	Barnesiella	Barnesiella intestinihominis
	k119_46244_193	2890734759	99.7	3.26e-237	2890733146	Bacteria	Bacteroidota	Bacteroidia	Bacteroidales	Muribaculaceae	Muribaculum	Muribaculum sp. NM65_B17
	k119_66960_52	2883845291	92.6	1.16e-219	2883843030	Bacteria	Bacteroidota	Bacteroidia	Bacteroidales	Barnesiellaceae	Barnesiella	Barnesiella sp. WM24
	k119_221309_4	2999472535	77.3	3.01e-179	2999472517	Bacteria	Bacteroidota	Bacteroidia	Bacteroidales	unclassified	unclassified	Bacteroidales bacterium
	k119_167716_6	3000008423	67.2	4.2e-155	3000006091	Bacteria	Bacteroidota	Bacteroidia	Bacteroidales	Muribaculaceae	unclassified	Muribaculaceae bacterium Isolate-110 (HZI)
	k119_154660_4	2774745052	99.7	1.32e-233	2773857890	Bacteria	Bacteroidota	Bacteroidia	Bacteroidales	Odoribacteraceae	Odoribacter	Odoribacter splanchnicus
	k119_187832_7	2540877001	100	1.32e-232	2540341191	Bacteria	Bacteroidota	Bacteroidia	Bacteroidales	Odoribacteraceae	Butyricimonas	Butyricimonas virosa
	k119_91173_5	2837601725	100	1.21e-225	2837599221	Bacteria	Bacteroidota	Bacteroidia	Bacteroidales	Rikenellaceae	Alistipes	Alistipes sp. cv1
	k119_11125_1	3000005974	72.3	5.69e-128	3000003338	Bacteria	Bacteroidota	Bacteroidia	Bacteroidales	Muribaculaceae	unclassified	Muribaculaceae bacterium Isolate-104 (HZI)
	k119_68184_77	642182023	100	1.7e-246	641736205	Bacteria	Bacteroidota	Bacteroidia	Bacteroidales	Rikenellaceae	Alistipes	Alistipes putredinis
	k119_28368_57	2884620555	100	3.43e-246	2884619277	Bacteria	Bacteroidota	Bacteroidia	Bacteroidales	Rikenellaceae	Alistipes	Alistipes onderdonkii
	k119_76404_2	3000347994	91.4	4.82e-151	3000347882	Bacteria	Bacteroidota	Bacteroidia	Bacteroidales	Muribaculaceae	unclassified	Muribaculaceae bacterium Isolate-036 (Harlan)
	k119_144447_6	2841180341	67.9	6.15e-149	2841179417	Bacteria	Bacteroidota	Bacteroidia	Bacteroidales	Rikenellaceae	Alistipes	Alistipes megaguti
	k119_53798_1	2552759011	99.1	5.97e-172	2551306355	Bacteria	Bacteroidota	Bacteroidia	Bacteroidales	Rikenellaceae	Alistipes	Alistipes ihumii
	k119_180775_1	2533007196	100	9.38e-87	2531839304	Bacteria	Bacteroidota	Bacteroidia	Bacteroidales	Bacteroidaceae	Bacteroides	Bacteroides fragilis
	k119_142664_1	2576924872	98.4	5.86e-89	2576861015	Bacteria	Bacteroidota	Bacteroidia	Bacteroidales	Bacteroidaceae	Bacteroides	Bacteroides fragilis
	k119_87550_3	2910887909	100	7.15e-136	2910886798	Bacteria	Bacteroidota	Bacteroidia	Bacteroidales	Odoribacteraceae	Butyricimonas	Butyricimonas hominis
	k119_189005_1	2701210716	100	1.92e-77	2700988705	Bacteria	Bacteroidota	Bacteroidia	Bacteroidales	Bacteroidaceae	Bacteroides	Bacteroides stercorirosoris
	k119_88261_1	2547480698	95.3	1.17e-82	2547132124	Bacteria	Bacteroidota	Bacteroidia	Bacteroidales	Rikenellaceae	Alistipes	Alistipes senegalensis
	k119_115695_8	2833437313	100	5.63e-82	2833436851	Bacteria	Bacteroidota	Bacteroidia	Bacteroidales	Odoribacteraceae	Butyricimonas	Butyricimonas sp. Marseille-P3923
SRS021484	k119_71065_27	2503900993	100	3.68e-239	2503754051	Bacteria	Bacteroidota	Bacteroidia	Bacteroidales	Bacteroidaceae	Phocaeicola	Phocaeicola vulgatus
	k119_102941_21	2533007196	100	2.07e-246	2531839304	Bacteria	Bacteroidota	Bacteroidia	Bacteroidales	Bacteroidaceae	Bacteroides	Bacteroides fragilis
	k119_102108_81	2541373042	100	5.02e-238	2541046992	Bacteria	Bacteroidota	Bacteroidia	Bacteroidales	Bacteroidaceae	Bacteroides	Bacteroides stercoris
	k119_83651_1	2808015310	100	6.11e-239	2806310912	Bacteria	Bacteroidota	Bacteroidia	Bacteroidales	Bacteroidaceae	Bacteroides	Bacteroides clarus
	k119_58719_61	2538505623	100	1.89e-236	2537561752	Bacteria	Bacteroidota	Bacteroidia	Bacteroidales	Bacteroidaceae	Bacteroides	Bacteroides uniformis
	k119_21962_18	2513148375	100	5.08e-247	2513020028	Bacteria	Bacteroidota	Bacteroidia	Bacteroidales	Bacteroidaceae	Bacteroides	Bacteroides thetaiotaomicron
	k119_51004_29	2808296582	100	1.25e-247	2806310980	Bacteria	Bacteroidota	Bacteroidia	Bacteroidales	Bacteroidaceae	Bacteroides	Bacteroides caccae
	k119_59737_2	2538168929	100	1.29e-245	2537561663	Bacteria	Bacteroidota	Bacteroidia	Bacteroidales	Bacteroidaceae	Bacteroides	Bacteroides ovatus
	k119_84575_5	2536936358	100	9.74e-238	2534682202	Bacteria	Bacteroidota	Bacteroidia	Bacteroidales	Tannerellaceae	Parabacteroides	Parabacteroides johnsonii
	k119_75936_45	8064451154	100	1.74e-236	8064450340	Bacteria	Bacteroidota	Bacteroidia	Bacteroidales	Barnesiellaceae	Barnesiella	Barnesiella intestinihominis
	k119_56453_3	3000347994	79.7	8.88e-175	3000347882	Bacteria	Bacteroidota	Bacteroidia	Bacteroidales	Muribaculaceae	unclassified	Muribaculaceae bacterium Isolate-036 (Harlan)
	k119_53897_1	2774745052	100	2.29e-234	2773857890	Bacteria	Bacteroidota	Bacteroidia	Bacteroidales	Odoribacteraceae	Odoribacter	Odoribacter splanchnicus
	k119_20322_33	3000347994	68.3	4.18e-156	3000347882	Bacteria	Bacteroidota	Bacteroidia	Bacteroidales	Muribaculaceae	unclassified	Muribaculaceae bacterium Isolate-036 (Harlan)
	k119_19714_8	642182023	100	1.7e-246	641736205	Bacteria	Bacteroidota	Bacteroidia	Bacteroidales	Rikenellaceae	Alistipes	Alistipes putredinis
	k119_64880_59	2915163826	100	2.22e-242	2915162840	Bacteria	Bacteroidota	Bacteroidia	Bacteroidales	Rikenellaceae	Alistipes	Alistipes finegoldii
	k119_55867_2	2834506486	100	1.64e-247	2834504417	Bacteria	Bacteroidota	Bacteroidia	Bacteroidales	Rikenellaceae	Alistipes	Alistipes sp. AF14-19
	k119_43602_2	8067823997	100	2.22e-241	8067823973	Bacteria	Bacteroidota	Bacteroidia	Bacteroidales	Rikenellaceae	Alistipes	Alistipes communis
	k119_49489_1	2536966678	100	1.06e-151	2534682208	Bacteria	Bacteroidota	Bacteroidia	Bacteroidales	Tannerellaceae	Parabacteroides	Parabacteroides distasonis
	k119_43609_1	2846396687	100	1.05e-110	2846394824	Bacteria	Bacteroidota	Bacteroidia	Bacteroidales	Rikenellaceae	Alistipes	Alistipes sp. AF48-12
	k119_90651_1	2837601725	100	4.63e-101	2837599221	Bacteria	Bacteroidota	Bacteroidia	Bacteroidales	Rikenellaceae	Alistipes	Alistipes sp. cv1
SRS023914	k119_96275_6	2503900993	99.7	6.1e-238	2503754051	Bacteria	Bacteroidota	Bacteroidia	Bacteroidales	Bacteroidaceae	Phocaeicola	Phocaeicola vulgatus
	k119_16322_68	2541373042	99.7	3.39e-236	2541046992	Bacteria	Bacteroidota	Bacteroidia	Bacteroidales	Bacteroidaceae	Bacteroides	Bacteroides stercoris
	k119_21270_27	8003912800	98.8	8.04e-240	8003911531	Bacteria	Bacteroidota	Bacteroidia	Bacteroidales	Prevotellaceae	Prevotella	Prevotella sp. 885
	k119_72424_8	2589937514	100	3.81e-236	2588254076	Bacteria	Bacteroidota	Bacteroidia	Bacteroidales	Bacteroidaceae	Bacteroides	Bacteroides uniformis
	k119_52469_24	2513148375	100	5.08e-247	2513020028	Bacteria	Bacteroidota	Bacteroidia	Bacteroidales	Bacteroidaceae	Bacteroides	Bacteroides thetaiotaomicron
	k119_96510_2	2513127360	100	2.24e-246	2513020024	Bacteria	Bacteroidota	Bacteroidia	Bacteroidales	Bacteroidaceae	Bacteroides	Bacteroides xylanisolvens
	k119_64993_10	2808296582	100	1.25e-247	2806310980	Bacteria	Bacteroidota	Bacteroidia	Bacteroidales	Bacteroidaceae	Bacteroides	Bacteroides caccae
	k119_94824_11	2903668373	99.1	8.05e-241	2903667193	Bacteria	Bacteroidota	Bacteroidia	Bacteroidales	Prevotellaceae	Segatella	Segatella copri
	k119_65582_26	2514716051	100	1.12e-225	2513237390	Bacteria	Bacteroidota	Bacteroidia	Bacteroidales	Prevotellaceae	Paraprevotella	Paraprevotella clara
	k119_27141_7	8062454451	79.3	4.11e-187	8062453402	Bacteria	Bacteroidota	Bacteroidia	Bacteroidales	Prevotellaceae	Prevotellamassilia	Prevotellamassilia timonensis
	k119_98018_5	2843606283	100	3.39e-237	2843603871	Bacteria	Bacteroidota	Bacteroidia	Bacteroidales	Tannerellaceae	Parabacteroides	Parabacteroides merdae
	k119_11453_8	2883845291	71.5	6.63e-151	2883843030	Bacteria	Bacteroidota	Bacteroidia	Bacteroidales	Barnesiellaceae	Barnesiella	Barnesiella sp. WM24
	k119_38089_1	2531792496	99.4	4.58e-105	2529293266	Bacteria	Bacteroidota	Bacteroidia	Bacteroidales	Bacteroidaceae	Bacteroides	Bacteroides sp. HPS0048
SRS023971	k119_6986_20	2503900993	100	3.68e-239	2503754051	Bacteria	Bacteroidota	Bacteroidia	Bacteroidales	Bacteroidaceae	Phocaeicola	Phocaeicola vulgatus
	k119_22053_25	2533007196	100	2.07e-246	2531839304	Bacteria	Bacteroidota	Bacteroidia	Bacteroidales	Bacteroidaceae	Bacteroides	Bacteroides fragilis
	k119_39364_40	2541373042	100	5.02e-238	2541046992	Bacteria	Bacteroidota	Bacteroidia	Bacteroidales	Bacteroidaceae	Bacteroides	Bacteroides stercoris
	k119_11693_153	2538505623	100	1.89e-236	2537561752	Bacteria	Bacteroidota	Bacteroidia	Bacteroidales	Bacteroidaceae	Bacteroides	Bacteroides uniformis
	k119_26512_28	2513127360	100	2.24e-246	2513020024	Bacteria	Bacteroidota	Bacteroidia	Bacteroidales	Bacteroidaceae	Bacteroides	Bacteroides xylanisolvens
	k119_12860_4	2536966678	100	2.48e-236	2534682208	Bacteria	Bacteroidota	Bacteroidia	Bacteroidales	Tannerellaceae	Parabacteroides	Parabacteroides distasonis
	k119_17404_8	642182023	100	1.7e-246	641736205	Bacteria	Bacteroidota	Bacteroidia	Bacteroidales	Rikenellaceae	Alistipes	Alistipes putredinis
	k119_15066_1	2547588773	100	1.95e-197	2547132153	Bacteria	Bacteroidota	Bacteroidia	Bacteroidales	Rikenellaceae	Alistipes	Alistipes communis
SRS024075	k99_70586_18	2503900993	100	3.68e-239	2503754051	Bacteria	Bacteroidota	Bacteroidia	Bacteroidales	Bacteroidaceae	Phocaeicola	Phocaeicola vulgatus
	k99_40021_23	2533007196	100	2.07e-246	2531839304	Bacteria	Bacteroidota	Bacteroidia	Bacteroidales	Bacteroidaceae	Bacteroides	Bacteroides fragilis
	k99_37291_46	2532995892	100	2.49e-238	2531839301	Bacteria	Bacteroidota	Bacteroidia	Bacteroidales	Bacteroidaceae	Bacteroides	Bacteroides cellulosilyticus
	k99_14543_21	2541373042	100	5.02e-238	2541046992	Bacteria	Bacteroidota	Bacteroidia	Bacteroidales	Bacteroidaceae	Bacteroides	Bacteroides stercoris
	k99_75019_190	2589937514	100	3.81e-236	2588254076	Bacteria	Bacteroidota	Bacteroidia	Bacteroidales	Bacteroidaceae	Bacteroides	Bacteroides uniformis
	k99_35329_12	2513148375	100	5.08e-247	2513020028	Bacteria	Bacteroidota	Bacteroidia	Bacteroidales	Bacteroidaceae	Bacteroides	Bacteroides thetaiotaomicron
	k99_48901_2	2513127360	100	2.24e-246	2513020024	Bacteria	Bacteroidota	Bacteroidia	Bacteroidales	Bacteroidaceae	Bacteroides	Bacteroides xylanisolvens
	k99_70841_88	2534706375	100	3.39e-237	2534681605	Bacteria	Bacteroidota	Bacteroidia	Bacteroidales	Tannerellaceae	Parabacteroides	Parabacteroides merdae
	k99_50198_64	2774745052	99.7	1.88e-233	2773857890	Bacteria	Bacteroidota	Bacteroidia	Bacteroidales	Odoribacteraceae	Odoribacter	Odoribacter splanchnicus
	k99_49147_86	642182023	100	1.7e-246	641736205	Bacteria	Bacteroidota	Bacteroidia	Bacteroidales	Rikenellaceae	Alistipes	Alistipes putredinis
	k99_33663_7	2884620555	100	3.43e-246	2884619277	Bacteria	Bacteroidota	Bacteroidia	Bacteroidales	Rikenellaceae	Alistipes	Alistipes onderdonkii
	k99_59756_1	2834506486	99.3	1.47e-92	2834504417	Bacteria	Bacteroidota	Bacteroidia	Bacteroidales	Rikenellaceae	Alistipes	Alistipes sp. AF14-19
SRS024388	k119_14608_64	2565669996	100	1.5e-238	2563367163	Bacteria	Bacteroidota	Bacteroidia	Bacteroidales	Bacteroidaceae	Phocaeicola	Phocaeicola sartorii
	k119_26771_23	2533007196	100	2.07e-246	2531839304	Bacteria	Bacteroidota	Bacteroidia	Bacteroidales	Bacteroidaceae	Bacteroides	Bacteroides fragilis
	k119_7895_18	2532995892	100	2.49e-238	2531839301	Bacteria	Bacteroidota	Bacteroidia	Bacteroidales	Bacteroidaceae	Bacteroides	Bacteroides cellulosilyticus
	k119_46125_61	2541373042	100	5.02e-238	2541046992	Bacteria	Bacteroidota	Bacteroidia	Bacteroidales	Bacteroidaceae	Bacteroides	Bacteroides stercoris
	k119_40192_13	2996517422	100	3.58e-247	2996514179	Bacteria	Bacteroidota	Bacteroidia	Bacteroidales	Bacteroidaceae	Bacteroides	Bacteroides faecis
	k119_5857_12	2513148375	100	5.08e-247	2513020028	Bacteria	Bacteroidota	Bacteroidia	Bacteroidales	Bacteroidaceae	Bacteroides	Bacteroides thetaiotaomicron
	k119_52800_2	2657061311	100	1.11e-246	2654588143	Bacteria	Bacteroidota	Bacteroidia	Bacteroidales	Bacteroidaceae	Bacteroides	Bacteroides ovatus
	k119_16911_3	2536966678	100	2.48e-236	2534682208	Bacteria	Bacteroidota	Bacteroidia	Bacteroidales	Tannerellaceae	Parabacteroides	Parabacteroides distasonis
	k119_24931_2	2513127360	100	3.23e-185	2513020024	Bacteria	Bacteroidota	Bacteroidia	Bacteroidales	Bacteroidaceae	Bacteroides	Bacteroides xylanisolvens
	k119_11399_39	642182023	99.7	2.82e-245	641736205	Bacteria	Bacteroidota	Bacteroidia	Bacteroidales	Rikenellaceae	Alistipes	Alistipes putredinis
	k119_33666_11	8048858014	99.7	5.42e-242	8048855704	Bacteria	Bacteroidota	Bacteroidia	Bacteroidales	Rikenellaceae	Alistipes	Alistipes finegoldii
	k119_3608_62	2884620555	100	3.43e-246	2884619277	Bacteria	Bacteroidota	Bacteroidia	Bacteroidales	Rikenellaceae	Alistipes	Alistipes onderdonkii
SRS045004	k119_50225_17	2503900993	100	3.68e-239	2503754051	Bacteria	Bacteroidota	Bacteroidia	Bacteroidales	Bacteroidaceae	Phocaeicola	Phocaeicola vulgatus
	k119_3321_28	2515441786	100	4.29e-238	2515154074	Bacteria	Bacteroidota	Bacteroidia	Bacteroidales	Bacteroidaceae	Phocaeicola	Phocaeicola massiliensis
	k119_36992_13	642808964	100	1.23e-238	642791621	Bacteria	Bacteroidota	Bacteroidia	Bacteroidales	Bacteroidaceae	Bacteroides	Bacteroides intestinalis
	k119_17271_41	2541373042	99.7	1.44e-237	2541046992	Bacteria	Bacteroidota	Bacteroidia	Bacteroidales	Bacteroidaceae	Bacteroides	Bacteroides stercoris
	k119_107544_9	2589937514	100	3.81e-236	2588254076	Bacteria	Bacteroidota	Bacteroidia	Bacteroidales	Bacteroidaceae	Bacteroides	Bacteroides uniformis
	k119_19350_1	2532995892	100	4.37e-232	2531839301	Bacteria	Bacteroidota	Bacteroidia	Bacteroidales	Bacteroidaceae	Bacteroides	Bacteroides cellulosilyticus
	k119_16158_21	2513148375	100	5.08e-247	2513020028	Bacteria	Bacteroidota	Bacteroidia	Bacteroidales	Bacteroidaceae	Bacteroides	Bacteroides thetaiotaomicron
	k119_83341_9	2513143933	100	1.11e-246	2513020027	Bacteria	Bacteroidota	Bacteroidia	Bacteroidales	Bacteroidaceae	Bacteroides	Bacteroides ovatus
	k119_73095_1	2515392539	99.7	4.52e-246	2515154064	Bacteria	Bacteroidota	Bacteroidia	Bacteroidales	Bacteroidaceae	Bacteroides	Bacteroides ovatus
	k119_26980_20	2808296582	100	1.25e-247	2806310980	Bacteria	Bacteroidota	Bacteroidia	Bacteroidales	Bacteroidaceae	Bacteroides	Bacteroides caccae
	k119_12478_8	2514716051	100	1.12e-225	2513237390	Bacteria	Bacteroidota	Bacteroidia	Bacteroidales	Prevotellaceae	Paraprevotella	Paraprevotella clara
	k119_12202_35	2534706375	100	3.39e-237	2534681605	Bacteria	Bacteroidota	Bacteroidia	Bacteroidales	Tannerellaceae	Parabacteroides	Parabacteroides merdae
	k119_50326_4	2536966678	100	2.48e-236	2534682208	Bacteria	Bacteroidota	Bacteroidia	Bacteroidales	Tannerellaceae	Parabacteroides	Parabacteroides distasonis
	k119_91025_3	2774745052	100	2.29e-234	2773857890	Bacteria	Bacteroidota	Bacteroidia	Bacteroidales	Odoribacteraceae	Odoribacter	Odoribacter splanchnicus
	k119_3977_23	642182023	100	1.7e-246	641736205	Bacteria	Bacteroidota	Bacteroidia	Bacteroidales	Rikenellaceae	Alistipes	Alistipes putredinis
	k119_105750_3	2915163826	100	2.22e-242	2915162840	Bacteria	Bacteroidota	Bacteroidia	Bacteroidales	Rikenellaceae	Alistipes	Alistipes finegoldii
	k119_6375_3	2884620555	100	3.43e-246	2884619277	Bacteria	Bacteroidota	Bacteroidia	Bacteroidales	Rikenellaceae	Alistipes	Alistipes onderdonkii
	k119_22745_2	2547588773	100	1.1e-241	2547132153	Bacteria	Bacteroidota	Bacteroidia	Bacteroidales	Rikenellaceae	Alistipes	Alistipes communis
	k119_33682_2	2834506486	100	1.64e-247	2834504417	Bacteria	Bacteroidota	Bacteroidia	Bacteroidales	Rikenellaceae	Alistipes	Alistipes sp. AF14-19
	k119_26829_1	2830047293	100	5.06e-149	2830045573	Bacteria	Bacteroidota	Bacteroidia	Bacteroidales	Odoribacteraceae	Butyricimonas	Butyricimonas faecihominis
SRS049900	k119_40352_11	2503900993	100	3.68e-239	2503754051	Bacteria	Bacteroidota	Bacteroidia	Bacteroidales	Bacteroidaceae	Phocaeicola	Phocaeicola vulgatus
	k119_70170_19	2515441786	100	4.29e-238	2515154074	Bacteria	Bacteroidota	Bacteroidia	Bacteroidales	Bacteroidaceae	Phocaeicola	Phocaeicola massiliensis
	k119_39643_3	2541373042	100	5.02e-238	2541046992	Bacteria	Bacteroidota	Bacteroidia	Bacteroidales	Bacteroidaceae	Bacteroides	Bacteroides stercoris
	k119_3999_13	2538505623	100	1.89e-236	2537561752	Bacteria	Bacteroidota	Bacteroidia	Bacteroidales	Bacteroidaceae	Bacteroides	Bacteroides uniformis
	k119_55341_1	2970972086	100	1.2e-245	2970968303	Bacteria	Bacteroidota	Bacteroidia	Bacteroidales	Bacteroidaceae	Bacteroides	Bacteroides finegoldii
	k119_28042_3	2536966678	99.7	2.04e-235	2534682208	Bacteria	Bacteroidota	Bacteroidia	Bacteroidales	Tannerellaceae	Parabacteroides	Parabacteroides distasonis
	k119_79841_3	2884620555	100	3.43e-246	2884619277	Bacteria	Bacteroidota	Bacteroidia	Bacteroidales	Rikenellaceae	Alistipes	Alistipes onderdonkii
	k119_34677_1	2774745052	97.6	3.36e-179	2773857890	Bacteria	Bacteroidota	Bacteroidia	Bacteroidales	Odoribacteraceae	Odoribacter	Odoribacter splanchnicus
SRS049995	k99_38372_18	2503900993	100	3.68e-239	2503754051	Bacteria	Bacteroidota	Bacteroidia	Bacteroidales	Bacteroidaceae	Phocaeicola	Phocaeicola vulgatus
	k99_77924_50	2515441786	100	4.29e-238	2515154074	Bacteria	Bacteroidota	Bacteroidia	Bacteroidales	Bacteroidaceae	Phocaeicola	Phocaeicola massiliensis
	k99_129051_5	2691733821	100	8.68e-239	2690315975	Bacteria	Bacteroidota	Bacteroidia	Bacteroidales	Bacteroidaceae	Bacteroides	Bacteroides intestinalis
	k99_84285_112	2541373042	100	5.02e-238	2541046992	Bacteria	Bacteroidota	Bacteroidia	Bacteroidales	Bacteroidaceae	Bacteroides	Bacteroides stercoris
	k99_19361_9	2538505623	100	1.89e-236	2537561752	Bacteria	Bacteroidota	Bacteroidia	Bacteroidales	Bacteroidaceae	Bacteroides	Bacteroides uniformis
	k99_96260_30	2807329280	100	4.18e-246	2806310717	Bacteria	Bacteroidota	Bacteroidia	Bacteroidales	Bacteroidaceae	Bacteroides	Bacteroides finegoldii
	k99_2417_15	2996517422	100	3.58e-247	2996514179	Bacteria	Bacteroidota	Bacteroidia	Bacteroidales	Bacteroidaceae	Bacteroides	Bacteroides faecis
	k99_52871_15	2687152362	100	2.24e-246	2684623200	Bacteria	Bacteroidota	Bacteroidia	Bacteroidales	Bacteroidaceae	Bacteroides	Bacteroides ovatus
	k99_79601_9	2958389750	100	4.35e-248	2958388142	Bacteria	Bacteroidota	Bacteroidia	Bacteroidales	Bacteroidaceae	Bacteroides	Bacteroides caccae
	k99_42111_42	2903668373	99.4	1.98e-241	2903667193	Bacteria	Bacteroidota	Bacteroidia	Bacteroidales	Prevotellaceae	Segatella	Segatella copri
	k99_121565_7	2802430575	99.4	3.04e-241	2802428801	Bacteria	Bacteroidota	Bacteroidia	Bacteroidales	Prevotellaceae	Prevotella	uncultured Prevotella sp.
	k99_59780_14	2903623911	100	2.93e-243	2903623619	Bacteria	Bacteroidota	Bacteroidia	Bacteroidales	Prevotellaceae	Prevotella	Prevotella hominis
	k99_118730_65	2514716051	100	1.12e-225	2513237390	Bacteria	Bacteroidota	Bacteroidia	Bacteroidales	Prevotellaceae	Paraprevotella	Paraprevotella clara
	k99_54497_61	2843606283	100	3.39e-237	2843603871	Bacteria	Bacteroidota	Bacteroidia	Bacteroidales	Tannerellaceae	Parabacteroides	Parabacteroides merdae
	k99_76774_44	8064451154	100	1.74e-236	8064450340	Bacteria	Bacteroidota	Bacteroidia	Bacteroidales	Barnesiellaceae	Barnesiella	Barnesiella intestinihominis
	k99_92063_55	2774745052	100	2.29e-234	2773857890	Bacteria	Bacteroidota	Bacteroidia	Bacteroidales	Odoribacteraceae	Odoribacter	Odoribacter splanchnicus
	k99_117002_3	2790376734	100	1.32e-232	2788500354	Bacteria	Bacteroidota	Bacteroidia	Bacteroidales	Odoribacteraceae	Butyricimonas	Butyricimonas sp. An62
	k99_11228_29	2514330756	100	5.53e-222	2513237277	Bacteria	Bacteroidota	Bacteroidia	Bacteroidales	Rikenellaceae	Alistipes	Alistipes indistinctus
	k99_130965_118	2552759011	100	8.53e-226	2551306355	Bacteria	Bacteroidota	Bacteroidia	Bacteroidales	Rikenellaceae	Alistipes	Alistipes ihumii
	k99_77449_2	2837601725	100	1.21e-225	2837599221	Bacteria	Bacteroidota	Bacteroidia	Bacteroidales	Rikenellaceae	Alistipes	Alistipes sp. cv1
	k99_69100_8	642182023	100	1.7e-246	641736205	Bacteria	Bacteroidota	Bacteroidia	Bacteroidales	Rikenellaceae	Alistipes	Alistipes putredinis
	k99_54060_31	2915163826	100	2.22e-242	2915162840	Bacteria	Bacteroidota	Bacteroidia	Bacteroidales	Rikenellaceae	Alistipes	Alistipes finegoldii
	k99_83487_65	2805616599	99.7	6.93e-246	2802429514	Bacteria	Bacteroidota	Bacteroidia	Bacteroidales	Rikenellaceae	Alistipes	Alistipes finegoldii
	k99_84311_5	2837606806	99.4	1.7e-244	2837605134	Bacteria	Bacteroidota	Bacteroidia	Bacteroidales	Rikenellaceae	Alistipes	Alistipes senegalensis
	k99_106682_3	2547588773	100	1.1e-241	2547132153	Bacteria	Bacteroidota	Bacteroidia	Bacteroidales	Rikenellaceae	Alistipes	Alistipes communis
	k99_72273_6	2834506486	100	1.64e-247	2834504417	Bacteria	Bacteroidota	Bacteroidia	Bacteroidales	Rikenellaceae	Alistipes	Alistipes sp. AF14-19
	k99_54082_1	2531792496	100	1.5e-94	2529293266	Bacteria	Bacteroidota	Bacteroidia	Bacteroidales	Bacteroidaceae	Bacteroides	Bacteroides sp. HPS0048
	k99_30608_1	2536966678	100	1.31e-97	2534682208	Bacteria	Bacteroidota	Bacteroidia	Bacteroidales	Tannerellaceae	Parabacteroides	Parabacteroides distasonis
SRS058770	k119_2054_27	2533021429	100	7.42e-239	2531839307	Bacteria	Bacteroidota	Bacteroidia	Bacteroidales	Bacteroidaceae	Phocaeicola	Phocaeicola dorei
	k119_70097_70	2515441786	100	4.29e-238	2515154074	Bacteria	Bacteroidota	Bacteroidia	Bacteroidales	Bacteroidaceae	Phocaeicola	Phocaeicola massiliensis
	k119_35496_6	2532995892	100	2.49e-238	2531839301	Bacteria	Bacteroidota	Bacteroidia	Bacteroidales	Bacteroidaceae	Bacteroides	Bacteroides cellulosilyticus
	k119_46730_155	2541373042	100	5.02e-238	2541046992	Bacteria	Bacteroidota	Bacteroidia	Bacteroidales	Bacteroidaceae	Bacteroides	Bacteroides stercoris
	k119_58166_237	2589937514	100	3.81e-236	2588254076	Bacteria	Bacteroidota	Bacteroidia	Bacteroidales	Bacteroidaceae	Bacteroides	Bacteroides uniformis
	k119_62002_16	2807329280	100	4.18e-246	2806310717	Bacteria	Bacteroidota	Bacteroidia	Bacteroidales	Bacteroidaceae	Bacteroides	Bacteroides finegoldii
	k119_62573_17	2513148375	100	5.08e-247	2513020028	Bacteria	Bacteroidota	Bacteroidia	Bacteroidales	Bacteroidaceae	Bacteroides	Bacteroides thetaiotaomicron
	k119_52774_1	2513127360	100	1.62e-232	2513020024	Bacteria	Bacteroidota	Bacteroidia	Bacteroidales	Bacteroidaceae	Bacteroides	Bacteroides xylanisolvens
	k119_30010_31	2958389750	100	4.35e-248	2958388142	Bacteria	Bacteroidota	Bacteroidia	Bacteroidales	Bacteroidaceae	Bacteroides	Bacteroides caccae
	k119_64370_2	2513143933	100	1.66e-230	2513020027	Bacteria	Bacteroidota	Bacteroidia	Bacteroidales	Bacteroidaceae	Bacteroides	Bacteroides ovatus
	k119_64697_60	2534706375	100	3.39e-237	2534681605	Bacteria	Bacteroidota	Bacteroidia	Bacteroidales	Tannerellaceae	Parabacteroides	Parabacteroides merdae
	k119_53611_2	2536966678	100	2.48e-236	2534682208	Bacteria	Bacteroidota	Bacteroidia	Bacteroidales	Tannerellaceae	Parabacteroides	Parabacteroides distasonis
	k119_28298_11	8064451154	100	1.74e-236	8064450340	Bacteria	Bacteroidota	Bacteroidia	Bacteroidales	Barnesiellaceae	Barnesiella	Barnesiella intestinihominis
	k119_75763_1	2774745052	100	2.29e-234	2773857890	Bacteria	Bacteroidota	Bacteroidia	Bacteroidales	Odoribacteraceae	Odoribacter	Odoribacter splanchnicus
	k119_18761_3	2540877001	100	1.32e-232	2540341191	Bacteria	Bacteroidota	Bacteroidia	Bacteroidales	Odoribacteraceae	Butyricimonas	Butyricimonas virosa
	k119_1719_8	2552759011	100	8.53e-226	2551306355	Bacteria	Bacteroidota	Bacteroidia	Bacteroidales	Rikenellaceae	Alistipes	Alistipes ihumii
	k119_47711_41	642182023	100	1.7e-246	641736205	Bacteria	Bacteroidota	Bacteroidia	Bacteroidales	Rikenellaceae	Alistipes	Alistipes putredinis
	k119_25368_5	2805616599	99.7	9.84e-246	2802429514	Bacteria	Bacteroidota	Bacteroidia	Bacteroidales	Rikenellaceae	Alistipes	Alistipes finegoldii
	k119_5941_1	2884617943	100	5.51e-250	2884616749	Bacteria	Bacteroidota	Bacteroidia	Bacteroidales	Rikenellaceae	Alistipes	Alistipes dispar
	k119_54994_31	2834506486	100	1.64e-247	2834504417	Bacteria	Bacteroidota	Bacteroidia	Bacteroidales	Rikenellaceae	Alistipes	Alistipes sp. AF14-19
	k119_49727_1	8037202243	98.2	6.08e-75	8037201609	Bacteria	Bacteroidota	Bacteroidia	Bacteroidales	Bacteroidaceae	Bacteroides	Bacteroides xylanisolvens
Freshwater
SampleID	Query ID (ORF)	Protein ID in IUIG	% identity	e-value	Taxa ID in IUIG	Domain	Phylumn	Class	Order	Family	Genus	Species
SRR5754711	k119_89851_7	2648181058	62.2	1.82e-133	2645728068	Bacteria	Bacteroidota	Bacteroidia	Bacteroidales	Lentimicrobiaceae	Lentimicrobium	Lentimicrobium saccharophilum
	k119_1184893_20	2595241681	83	9.07e-202	2593339179	Bacteria	Bacteroidota	unclassified	unclassified	unclassified	unclassified	unclassified
	k119_619555_2	2595241681	88.9	2.78e-212	2593339179	Bacteria	Bacteroidota	unclassified	unclassified	unclassified	unclassified	unclassified
	k119_751345_5	2829056720	62.4	1.09e-143	2829054882	Bacteria	Bacteroidota	Bacteroidia	Bacteroidales	Lentimicrobiaceae	unclassified	unclassified
	k119_1191457_92	2913960079	60.9	9.67e-139	2913957459	Bacteria	Bacteroidota	Bacteroidia	Bacteroidales	Lentimicrobiaceae	Lentimicrobium	Lentimicrobium sp. S6
	k119_1187828_13	2812415994	62.9	1.96e-141	2811994898	Bacteria	Bacteroidota	unclassified	unclassified	unclassified	unclassified	unclassified
	k119_1255009_91	2812415994	63.2	5.65e-139	2811994898	Bacteria	Bacteroidota	unclassified	unclassified	unclassified	unclassified	unclassified
	k119_1290368_105	2812415994	61.9	1.24e-135	2811994898	Bacteria	Bacteroidota	unclassified	unclassified	unclassified	unclassified	unclassified
	k119_1195690_1	2583041760	99.6	1.14e-205	2582580702	Bacteria	Bacteroidota	unclassified	unclassified	unclassified	unclassified	unclassified
	k119_408061_10	2709444935	76.3	5.83e-194	2708742681	Bacteria	Bacteroidota	unclassified	unclassified	unclassified	unclassified	Bacteroidetes bacterium GWF2_49_14
	k119_330671_15	2812415994	61.1	2.16e-136	2811994898	Bacteria	Bacteroidota	unclassified	unclassified	unclassified	unclassified	unclassified
	k119_47704_1	2787467686	61.1	1.36e-129	2786546532	Bacteria	Bacteroidota	unclassified	unclassified	unclassified	unclassified	Bacteroidetes bacterium CG23_combo_of_CG06-09_8_20_14_all_32_9
	k119_788773_1	2721855280	62.9	1.92e-130	2721755141	Bacteria	Bacteroidota	unclassified	unclassified	unclassified	unclassified	Bacteroidetes bacterium GWA2_30_7
	k119_618493_2	2583050268	80.1	1.18e-202	2582580708	Bacteria	Bacteroidota	unclassified	unclassified	unclassified	unclassified	unclassified
	k119_897454_2	2583050268	81.2	2.04e-192	2582580708	Bacteria	Bacteroidota	unclassified	unclassified	unclassified	unclassified	unclassified
	k119_987298_3	2583050268	79.4	4.08e-200	2582580708	Bacteria	Bacteroidota	unclassified	unclassified	unclassified	unclassified	unclassified
	k119_370898_3	2583050268	75.6	4.55e-189	2582580708	Bacteria	Bacteroidota	unclassified	unclassified	unclassified	unclassified	unclassified
	k119_1163036_3	2731271648	58.9	6.41e-121	2728369664	Bacteria	Bacteroidota	Bacteroidia	Marinilabiliales	Marinifilaceae	Marinifilum	Marinifilum fragile
	k119_196604_2	2709430189	85.6	8.65e-207	2708742676	Bacteria	Bacteroidota	unclassified	unclassified	unclassified	unclassified	Bacteroidetes bacterium GWF2_41_9
	k119_136585_17	2812473778	54.9	3.23e-128	2811994915	Bacteria	Bacteroidota	unclassified	unclassified	unclassified	unclassified	unclassified
	k119_796232_2	2812473778	76.3	2.21e-156	2811994915	Bacteria	Bacteroidota	unclassified	unclassified	unclassified	unclassified	unclassified
	k119_1267436_1	2583041760	86.4	5.99e-153	2582580702	Bacteria	Bacteroidota	unclassified	unclassified	unclassified	unclassified	unclassified
	k119_780423_1	2830590866	62.4	7.44e-121	2830590815	Bacteria	Bacteroidota	Bacteroidia	unclassified	unclassified	unclassified	unclassified
	k119_688993_1	2595241681	97.1	1.29e-195	2593339179	Bacteria	Bacteroidota	unclassified	unclassified	unclassified	unclassified	unclassified
	k119_524549_1	2595241681	97.7	7.75e-187	2593339179	Bacteria	Bacteroidota	unclassified	unclassified	unclassified	unclassified	unclassified
	k119_276163_1	2582971684	96	2.51e-156	2582580673	Bacteria	Bacteroidota	unclassified	unclassified	unclassified	unclassified	unclassified
	k119_1285639_2	2798799456	67.6	7.52e-85	2795386066	Bacteria	Bacteroidota	Bacteroidia	Bacteroidales	unclassified	unclassified	unclassified
	k119_1233835_1	2721929570	56.4	5.18e-77	2721755170	Bacteria	Bacteroidota	unclassified	unclassified	unclassified	unclassified	Bacteroidetes bacterium GWB2_41_8
	k119_1235459_1	2814139035	64.1	6.88e-67	2814122904	Bacteria	Bacteroidota	Bacteroidia	Bacteroidales	unclassified	unclassified	unclassified
	k119_81711_2	2787467686	64	3.97e-70	2786546532	Bacteria	Bacteroidota	unclassified	unclassified	unclassified	unclassified	Bacteroidetes bacterium CG23_combo_of_CG06-09_8_20_14_all_32_9
	k119_16722_2	2812415994	62.9	7.4e-60	2811994898	Bacteria	Bacteroidota	unclassified	unclassified	unclassified	unclassified	unclassified
	k119_570578_1	2910284705	55.9	5.73e-55	2910282092	Bacteria	Bacteroidota	Cytophagia	Cytophagales	Cyclobacteriaceae	Echinicola	Echinicola salinicaeni
	k119_1136969_1	2595241681	90.5	2.42e-80	2593339179	Bacteria	Bacteroidota	unclassified	unclassified	unclassified	unclassified	unclassified
	k119_374582_1	2583041760	97.2	9.02e-69	2582580702	Bacteria	Bacteroidota	unclassified	unclassified	unclassified	unclassified	unclassified
	k119_314309_2	2881711968	64.5	1.85e-47	2881711220	Bacteria	Bacteroidota	Bacteroidia	Marinilabiliales	Marinifilaceae	Ancylomarina	Ancylomarina longa
	k119_41705_1	2582971684	85.6	2.71e-66	2582580673	Bacteria	Bacteroidota	unclassified	unclassified	unclassified	unclassified	unclassified
	k119_1087775_1	2812473778	65.4	2.86e-57	2811994915	Bacteria	Bacteroidota	unclassified	unclassified	unclassified	unclassified	unclassified
	k119_562508_1	2812415994	63.6	8.34e-52	2811994898	Bacteria	Bacteroidota	unclassified	unclassified	unclassified	unclassified	unclassified
	k119_389116_1	2798799456	72.8	1.61e-49	2795386066	Bacteria	Bacteroidota	Bacteroidia	Bacteroidales	unclassified	unclassified	unclassified
SRR12601635	k119_417057_4	2701164319	85	5.45e-199	2700988694	Bacteria	Bacteroidota	Bacteroidia	Marinilabiliales	Prolixibacteraceae	Tangfeifania	Tangfeifania diversioriginum
	k119_594186_2	2722142221	62.3	2.59e-140	2721755247	Bacteria	Bacteroidota	unclassified	unclassified	unclassified	unclassified	Bacteroidetes bacterium GWE2_32_14
	k119_1072415_2	2814139035	63.5	1.78e-140	2814122904	Bacteria	Bacteroidota	Bacteroidia	Bacteroidales	unclassified	unclassified	unclassified
	k119_817051_2	2722142221	63.6	1.24e-141	2721755247	Bacteria	Bacteroidota	unclassified	unclassified	unclassified	unclassified	Bacteroidetes bacterium GWE2_32_14
	k119_900245_3	2771374015	87.9	2.98e-208	2770939452	Bacteria	Bacteroidota	Bacteroidia	Marinilabiliales	Marinilabiliaceae	Marinilabilia	Marinilabilia salmonicolor
	k119_1832120_2	2709433874	58.5	2.87e-136	2708742677	Bacteria	Bacteroidota	unclassified	unclassified	unclassified	unclassified	Bacteroidetes bacterium GWF2_43_11
	k119_1988730_6	2741324451	58.4	2.43e-130	2740891942	Bacteria	Bacteroidota	Cytophagia	Cytophagales	unclassified	unclassified	Cytophagales bacterium
	k119_1072680_3	2709430189	62.6	6.85e-143	2708742676	Bacteria	Bacteroidota	unclassified	unclassified	unclassified	unclassified	Bacteroidetes bacterium GWF2_41_9
	k119_1397289_2	2721842047	63.3	4.67e-125	2721755136	Bacteria	Bacteroidota	unclassified	unclassified	unclassified	unclassified	Bacteroidetes bacterium GWA2_31_9b
	k119_1335866_1	2515340307	84.2	1.05e-162	2515154050	Bacteria	Bacteroidota	Bacteroidia	Marinilabiliales	Marinilabiliaceae	Anaerophaga	Anaerophaga thermohalophila
	k119_1665968_3	8056363674	54.3	2.54e-112	8056363442	Bacteria	Bacteroidota	Flavobacteriia	Flavobacteriales	Crocinitomicaceae	Paracrocinitomix	Paracrocinitomix mangrovi
	k119_1710992_6	2721983241	79.6	1.58e-149	2721755189	Bacteria	Bacteroidota	unclassified	unclassified	unclassified	unclassified	Bacteroidetes bacterium GWC2_33_15
	k119_577329_1	2882606215	88	4.89e-140	2882604495	Bacteria	Bacteroidota	Bacteroidia	Marinilabiliales	Prolixibacteraceae	Mariniphaga	Mariniphaga sediminis
	k119_1695781_2	2656304447	66.1	4.74e-105	2654587927	Bacteria	Bacteroidota	Bacteroidia	Bacteroidales	Bacteroidaceae	Bacteroides	Bacteroides sp. SM1_62
	k119_677980_1	2709760433	65.2	7.69e-108	2708742812	Bacteria	Bacteroidota	unclassified	unclassified	unclassified	unclassified	Bacteroidetes bacterium RBG_19FT_COMBO_42_10
	k119_1805514_1	2829181439	59.7	5.74e-97	2829179110	Bacteria	Bacteroidota	Bacteroidia	Bacteroidales	unclassified	unclassified	unclassified
	k119_1981585_1	2830590866	57.8	9.71e-94	2830590815	Bacteria	Bacteroidota	Bacteroidia	unclassified	unclassified	unclassified	unclassified
	k119_1188217_1	2832483167	89.7	3.03e-132	2832482636	Bacteria	Bacteroidota	Bacteroidia	Marinilabiliales	Marinilabiliaceae	Marinilabilia	Marinilabilia rubra
	k119_226916_1	2828261748	82.9	1.04e-108	2828258892	Bacteria	Bacteroidota	Bacteroidia	Marinilabiliales	Prolixibacteraceae	Roseimarinus	Roseimarinus sediminis
	k119_1274829_1	2829181439	59.5	2.34e-90	2829179110	Bacteria	Bacteroidota	Bacteroidia	Bacteroidales	unclassified	unclassified	unclassified
	k119_506412_2	2774687400	96.7	4.52e-145	2773857854	Bacteria	Bacteroidota	Bacteroidia	Bacteroidales	Salinivirgaceae	Salinivirga	Salinivirga cyanobacteriivorans
	k119_1829288_1	2721983241	76.3	7.34e-111	2721755189	Bacteria	Bacteroidota	unclassified	unclassified	unclassified	unclassified	Bacteroidetes bacterium GWC2_33_15
	k119_962794_2	2923743968	84.6	5.26e-113	2923741611	Bacteria	Bacteroidota	Bacteroidia	Bacteroidales	Tenuifilaceae	Perlabentimonas	Perlabentimonas gracilis
	k119_2272054_2	2701164319	94.1	1.75e-134	2700988694	Bacteria	Bacteroidota	Bacteroidia	Marinilabiliales	Prolixibacteraceae	Tangfeifania	Tangfeifania diversioriginum
	k119_1977525_1	2875758803	66.5	1.68e-84	2875758763	Bacteria	Bacteroidota	Bacteroidia	Bacteroidales	unclassified	unclassified	unclassified
	k119_1618303_1	2829056720	62.2	7.36e-80	2829054882	Bacteria	Bacteroidota	Bacteroidia	Bacteroidales	Lentimicrobiaceae	unclassified	unclassified
	k119_721235_1	2731923023	63	4.44e-80	2731639247	Bacteria	Bacteroidota	Cytophagia	Cytophagales	unclassified	unclassified	Cytophagales bacterium
	k119_998285_1	2798799456	66.1	8.19e-79	2795386066	Bacteria	Bacteroidota	Bacteroidia	Bacteroidales	unclassified	unclassified	unclassified
	k119_2073945_1	2830590866	61.1	2.51e-75	2830590815	Bacteria	Bacteroidota	Bacteroidia	unclassified	unclassified	unclassified	unclassified
	k119_1420723_1	2832483167	84.9	2.56e-114	2832482636	Bacteria	Bacteroidota	Bacteroidia	Marinilabiliales	Marinilabiliaceae	Marinilabilia	Marinilabilia rubra
	k119_809700_1	2701164319	92.7	2.46e-107	2700988694	Bacteria	Bacteroidota	Bacteroidia	Marinilabiliales	Prolixibacteraceae	Tangfeifania	Tangfeifania diversioriginum
	k119_1560425_1	2721983241	78.1	5.57e-96	2721755189	Bacteria	Bacteroidota	unclassified	unclassified	unclassified	unclassified	Bacteroidetes bacterium GWC2_33_15
	k119_1620947_1	2774687400	89.5	8.64e-107	2773857854	Bacteria	Bacteroidota	Bacteroidia	Bacteroidales	Salinivirgaceae	Salinivirga	Salinivirga cyanobacteriivorans
	k119_1418329_2	2701164319	92.5	4.71e-93	2700988694	Bacteria	Bacteroidota	Bacteroidia	Marinilabiliales	Prolixibacteraceae	Tangfeifania	Tangfeifania diversioriginum
	k119_2261452_1	2701164319	82.6	7.51e-94	2700988694	Bacteria	Bacteroidota	Bacteroidia	Marinilabiliales	Prolixibacteraceae	Tangfeifania	Tangfeifania diversioriginum
	k119_721394_1	2812473778	61.3	2.95e-66	2811994915	Bacteria	Bacteroidota	unclassified	unclassified	unclassified	unclassified	unclassified
	k119_351973_1	2790341436	67.9	1.61e-72	2788500342	Bacteria	Bacteroidota	Flavobacteriia	Flavobacteriales	Schleiferiaceae	Owenweeksia	Owenweeksia sp.
	k119_2301685_4	2914345884	42.7	9.17e-69	2914339368	Bacteria	Cyanobacteriota	Cyanophyceae	Leptolyngbyales	Leptolyngbyaceae	Leptolyngbya	Leptolyngbya ectocarpi
	k119_748412_1	2721983241	61.9	2.78e-54	2721755189	Bacteria	Bacteroidota	unclassified	unclassified	unclassified	unclassified	Bacteroidetes bacterium GWC2_33_15
	k119_1452987_3	2914345884	41.8	2.9e-70	2914339368	Bacteria	Cyanobacteriota	Cyanophyceae	Leptolyngbyales	Leptolyngbyaceae	Leptolyngbya	Leptolyngbya ectocarpi
	k119_1113402_1	2774687400	89.2	1.7e-79	2773857854	Bacteria	Bacteroidota	Bacteroidia	Bacteroidales	Salinivirgaceae	Salinivirga	Salinivirga cyanobacteriivorans
	k119_888420_1	2756902877	58.3	1.12e-48	2756170310	Bacteria	Bacteroidota	Bacteroidia	Bacteroidales	Balneicellaceae	Balneicella	Balneicella halophila
	k119_1142061_3	2914345884	42.1	5.3e-69	2914339368	Bacteria	Cyanobacteriota	Cyanophyceae	Leptolyngbyales	Leptolyngbyaceae	Leptolyngbya	Leptolyngbya ectocarpi
	k119_951228_2	2890753755	100	1.2e-80	2890749014	Bacteria	Bacteroidota	Cytophagia	Cytophagales	Cyclobacteriaceae	Cyclobacterium	Cyclobacterium roseum
	k119_1142146_1	2914345884	39.6	7.42e-66	2914339368	Bacteria	Cyanobacteriota	Cyanophyceae	Leptolyngbyales	Leptolyngbyaceae	Leptolyngbya	Leptolyngbya ectocarpi
	k119_2341588_1	2623224822	56.6	2.06e-47	2622736517	Bacteria	Bacteroidota	Cytophagia	Cytophagales	Cyclobacteriaceae	Algoriphagus	Algoriphagus hitonicola
	k119_1381364_1	2701164319	86.7	4.14e-83	2700988694	Bacteria	Bacteroidota	Bacteroidia	Marinilabiliales	Prolixibacteraceae	Tangfeifania	Tangfeifania diversioriginum
	k119_397614_2	2910960282	59.8	4.27e-45	2910959314	Bacteria	Bacteroidota	Bacteroidia	Bacteroidales	Dysgonomonadaceae	Dysgonomonas	Dysgonomonas sp. 511
SRR5896115	k119_1960031_7	2911358449	81.2	2.37e-196	2911358409	Bacteria	Bacteroidota	Cytophagia	Cytophagales	Cyclobacteriaceae	Algoriphagus	Algoriphagus sp. AK58
	k119_543555_4	2773048193	79.9	9.99e-193	2772190796	Bacteria	Bacteroidota	Cytophagia	Cytophagales	Cyclobacteriaceae	Algoriphagus	Algoriphagus boseongensis
	k119_2502157_4	2709963819	67.8	9.93e-150	2708742962	Bacteria	Bacteroidota	Flavobacteriia	Flavobacteriales	Crocinitomicaceae	Fluviicola	Fluviicola sp. RIFCSPHIGHO2_01_FULL_43_53
	k119_1595487_2	2956895159	67	2.59e-149	2956893992	Bacteria	Bacteroidota	Flavobacteriia	Flavobacteriales	Crocinitomicaceae	Taishania	Taishania pollutisoli
	k119_712488_7	2752155350	62.4	4.72e-134	2751185406	Bacteria	Bacteroidota	Saprospiria	Saprospirales	Saprospiraceae	unclassified	unclassified
	k119_241077_1	2994024346	80.3	2.1e-182	2994023005	Bacteria	Bacteroidota	Sphingobacteriia	Sphingobacteriales	Sphingobacteriaceae	unclassified	Sphingobacteriaceae bacterium
	k119_2472294_14	2582749888	65.6	9.89e-157	2582580571	Bacteria	Bacteroidota	unclassified	unclassified	unclassified	unclassified	unclassified
	k119_483568_21	2582766418	88.8	7.13e-209	2582580580	Bacteria	Bacteroidota	unclassified	unclassified	unclassified	unclassified	unclassified
	k119_347845_1	2667977368	67.2	3.3e-137	2667527393	Bacteria	Bacteroidota	Flavobacteriia	Flavobacteriales	Crocinitomicaceae	Lishizhenia	Lishizhenia tianjinensis
	k119_363655_2	2667977368	69.8	1.36e-89	2667527393	Bacteria	Bacteroidota	Flavobacteriia	Flavobacteriales	Crocinitomicaceae	Lishizhenia	Lishizhenia tianjinensis
	k119_909428_1	2956895159	69.2	1.53e-75	2956893992	Bacteria	Bacteroidota	Flavobacteriia	Flavobacteriales	Crocinitomicaceae	Taishania	Taishania pollutisoli
	k119_347858_1	2890806471	70.7	1.85e-69	2890804823	Bacteria	Bacteroidota	Flavobacteriia	Flavobacteriales	Crocinitomicaceae	Fluviicola	Fluviicola sp. SGL-29
SRR12676975	k119_987133_5	2956895159	65.6	4.19e-145	2956893992	Bacteria	Bacteroidota	Flavobacteriia	Flavobacteriales	Crocinitomicaceae	Taishania	Taishania pollutisoli
	k119_862368_4	2956895159	65.9	5.8e-142	2956893992	Bacteria	Bacteroidota	Flavobacteriia	Flavobacteriales	Crocinitomicaceae	Taishania	Taishania pollutisoli
	k119_833466_18	2890756417	72.7	5.97e-163	2890755264	Bacteria	Bacteroidota	Flavobacteriia	Flavobacteriales	Crocinitomicaceae	Fluviicola	Fluviicola chungangensis
	k119_796815_2	2890806471	64.6	4.61e-142	2890804823	Bacteria	Bacteroidota	Flavobacteriia	Flavobacteriales	Crocinitomicaceae	Fluviicola	Fluviicola sp. SGL-29
	k119_786244_32	2582770637	67.1	3.33e-156	2582580583	Bacteria	Bacteroidota	unclassified	unclassified	unclassified	unclassified	unclassified
	k119_1080092_19	2582770637	66.9	1.39e-153	2582580583	Bacteria	Bacteroidota	unclassified	unclassified	unclassified	unclassified	unclassified
	k119_662509_18	2836787752	65.1	6.61e-146	2836785860	Bacteria	Pseudomonadota	Gammaproteobacteria	Alteromonadales	Alteromonadaceae	Glaciecola	Glaciecola amylolytica
	k119_88769_1	2582770637	70	1.2e-99	2582580583	Bacteria	Bacteroidota	unclassified	unclassified	unclassified	unclassified	unclassified
	k119_807144_1	2582749888	69.4	1.46e-81	2582580571	Bacteria	Bacteroidota	unclassified	unclassified	unclassified	unclassified	unclassified
	k119_984870_2	2582749888	66.9	1.83e-59	2582580571	Bacteria	Bacteroidota	unclassified	unclassified	unclassified	unclassified	unclassified
SRR6475633	k119_9963804_4	2836787752	70.7	3.11e-165	2836785860	Bacteria	Pseudomonadota	Gammaproteobacteria	Alteromonadales	Alteromonadaceae	Glaciecola	Glaciecola amylolytica
	k119_10556465_1	2712851097	66.6	3.11e-146	2711768317	Bacteria	Bacteroidota	unclassified	unclassified	unclassified	unclassified	Bacteroidetes bacterium RIFCSPLOWO2_12_FULL_35_15
	k119_1915321_6	2911358449	81.2	1.67e-196	2911358409	Bacteria	Bacteroidota	Cytophagia	Cytophagales	Cyclobacteriaceae	Algoriphagus	Algoriphagus sp. AK58
	k119_296883_2	2956895159	70.4	1.14e-155	2956893992	Bacteria	Bacteroidota	Flavobacteriia	Flavobacteriales	Crocinitomicaceae	Taishania	Taishania pollutisoli
	k119_10102170_1	2780126421	71.2	1.08e-157	2778261443	Bacteria	Bacteroidota	Flavobacteriia	Flavobacteriales	Crocinitomicaceae	unclassified	Crocinitomicaceae bacterium
	k119_225486_4	2836787752	67.8	3.64e-150	2836785860	Bacteria	Pseudomonadota	Gammaproteobacteria	Alteromonadales	Alteromonadaceae	Glaciecola	Glaciecola amylolytica
	k119_9792703_1	2582770637	69.1	7.59e-151	2582580583	Bacteria	Bacteroidota	unclassified	unclassified	unclassified	unclassified	unclassified
	k119_9583799_1	2994024346	81.6	5.23e-184	2994023005	Bacteria	Bacteroidota	Sphingobacteriia	Sphingobacteriales	Sphingobacteriaceae	unclassified	Sphingobacteriaceae bacterium
	k119_7318236_2	2667977368	65.9	1.62e-147	2667527393	Bacteria	Bacteroidota	Flavobacteriia	Flavobacteriales	Crocinitomicaceae	Lishizhenia	Lishizhenia tianjinensis
	k119_4849089_6	2582749888	63.3	1.57e-144	2582580571	Bacteria	Bacteroidota	unclassified	unclassified	unclassified	unclassified	unclassified
	k119_155378_9	2709963819	72.1	1.58e-163	2708742962	Bacteria	Bacteroidota	Flavobacteriia	Flavobacteriales	Crocinitomicaceae	Fluviicola	Fluviicola sp. RIFCSPHIGHO2_01_FULL_43_53
	k119_1950858_5	2830590866	61.8	5.47e-133	2830590815	Bacteria	Bacteroidota	Bacteroidia	unclassified	unclassified	unclassified	unclassified
	k119_608674_3	2667977368	65.2	3.09e-145	2667527393	Bacteria	Bacteroidota	Flavobacteriia	Flavobacteriales	Crocinitomicaceae	Lishizhenia	Lishizhenia tianjinensis
	k119_4759221_1	2619880904	64.6	1.71e-138	2619618888	Bacteria	Bacteroidota	Sphingobacteriia	Sphingobacteriales	unclassified	unclassified	unclassified
	k119_1147864_1	2634869816	89.6	3.98e-173	2634166233	Bacteria	unclassified	unclassified	unclassified	unclassified	unclassified	unclassified
	k119_6917122_2	2890756417	69.9	1.46e-135	2890755264	Bacteria	Bacteroidota	Flavobacteriia	Flavobacteriales	Crocinitomicaceae	Fluviicola	Fluviicola chungangensis
	k119_8297164_3	2830526930	63.8	6.84e-106	2830524530	Bacteria	Bacteroidota	unclassified	unclassified	unclassified	unclassified	unclassified
	k119_1278982_1	2890756417	69.5	6.04e-117	2890755264	Bacteria	Bacteroidota	Flavobacteriia	Flavobacteriales	Crocinitomicaceae	Fluviicola	Fluviicola chungangensis
	k119_991488_1	2956895159	74.3	6.03e-109	2956893992	Bacteria	Bacteroidota	Flavobacteriia	Flavobacteriales	Crocinitomicaceae	Taishania	Taishania pollutisoli
	k119_6143969_3	2830590866	64.3	3.26e-107	2830590815	Bacteria	Bacteroidota	Bacteroidia	unclassified	unclassified	unclassified	unclassified
	k119_8777156_1	2836787752	76.1	3.54e-130	2836785860	Bacteria	Pseudomonadota	Gammaproteobacteria	Alteromonadales	Alteromonadaceae	Glaciecola	Glaciecola amylolytica
	k119_4506832_1	2780126421	72.9	3.13e-104	2778261443	Bacteria	Bacteroidota	Flavobacteriia	Flavobacteriales	Crocinitomicaceae	unclassified	Crocinitomicaceae bacterium
	k119_3438534_1	2709963819	77.7	1.12e-110	2708742962	Bacteria	Bacteroidota	Flavobacteriia	Flavobacteriales	Crocinitomicaceae	Fluviicola	Fluviicola sp. RIFCSPHIGHO2_01_FULL_43_53
	k119_2625540_1	2999614356	68.4	2.39e-88	2999611487	Bacteria	Bacteroidota	Flavobacteriia	Flavobacteriales	Parvicellaceae	Parvicella	Parvicella tangerina
	k119_955244_1	2582766418	89.1	1.04e-150	2582580580	Bacteria	Bacteroidota	unclassified	unclassified	unclassified	unclassified	unclassified
	k119_10037309_1	2503737820	70.4	1.2e-103	2503707007	Bacteria	Bacteroidota	Flavobacteriia	Flavobacteriales	Crocinitomicaceae	Fluviicola	Fluviicola taffensis
	k119_392763_1	2582770637	68.8	1.24e-84	2582580583	Bacteria	Bacteroidota	unclassified	unclassified	unclassified	unclassified	unclassified
	k119_5231626_1	8002491992	77.7	3.21e-104	8002489955	Bacteria	Bacteroidota	Cytophagia	Cytophagales	Cyclobacteriaceae	Algoriphagus	Algoriphagus oliviformis
	k119_8233817_1	2582749888	64.9	2.08e-97	2582580571	Bacteria	Bacteroidota	unclassified	unclassified	unclassified	unclassified	unclassified
	k119_1025688_1	2780126421	70.5	3.81e-96	2778261443	Bacteria	Bacteroidota	Flavobacteriia	Flavobacteriales	Crocinitomicaceae	unclassified	Crocinitomicaceae bacterium
	k119_9747486_1	2503737820	72.5	1.13e-106	2503707007	Bacteria	Bacteroidota	Flavobacteriia	Flavobacteriales	Crocinitomicaceae	Fluviicola	Fluviicola taffensis
	k119_7992505_1	2994024346	82.5	9.9e-92	2994023005	Bacteria	Bacteroidota	Sphingobacteriia	Sphingobacteriales	Sphingobacteriaceae	unclassified	Sphingobacteriaceae bacterium
	k119_2941487_1	2836787752	71.4	2.37e-85	2836785860	Bacteria	Pseudomonadota	Gammaproteobacteria	Alteromonadales	Alteromonadaceae	Glaciecola	Glaciecola amylolytica
	k119_3287558_1	2994024346	82.8	1.39e-89	2994023005	Bacteria	Bacteroidota	Sphingobacteriia	Sphingobacteriales	Sphingobacteriaceae	unclassified	Sphingobacteriaceae bacterium
	k119_8081096_1	2890756417	73.4	1.11e-72	2890755264	Bacteria	Bacteroidota	Flavobacteriia	Flavobacteriales	Crocinitomicaceae	Fluviicola	Fluviicola chungangensis
	k119_145398_1	2667977368	77.4	2.96e-71	2667527393	Bacteria	Bacteroidota	Flavobacteriia	Flavobacteriales	Crocinitomicaceae	Lishizhenia	Lishizhenia tianjinensis
	k119_1797334_2	2830590866	78.7	1.11e-82	2830590815	Bacteria	Bacteroidota	Bacteroidia	unclassified	unclassified	unclassified	unclassified
	k119_251505_1	2836787752	69.6	4.84e-76	2836785860	Bacteria	Pseudomonadota	Gammaproteobacteria	Alteromonadales	Alteromonadaceae	Glaciecola	Glaciecola amylolytica
	k119_7318275_1	2956895159	68.8	1.35e-63	2956893992	Bacteria	Bacteroidota	Flavobacteriia	Flavobacteriales	Crocinitomicaceae	Taishania	Taishania pollutisoli
	k119_9063584_1	2883712430	65.9	1.84e-60	2883710137	Bacteria	Bacteroidota	Chitinophagia	Chitinophagales	Chitinophagaceae	Taibaiella	Taibaiella sp. KBW10
	k119_3420314_1	2836787752	69.7	3.36e-69	2836785860	Bacteria	Pseudomonadota	Gammaproteobacteria	Alteromonadales	Alteromonadaceae	Glaciecola	Glaciecola amylolytica
	k119_270649_2	2582749888	68.4	3.58e-73	2582580571	Bacteria	Bacteroidota	unclassified	unclassified	unclassified	unclassified	unclassified
	k119_1785861_1	2582766418	92.1	7.3e-97	2582580580	Bacteria	Bacteroidota	unclassified	unclassified	unclassified	unclassified	unclassified
	k119_1188366_1	2994024346	79.7	1.62e-82	2994023005	Bacteria	Bacteroidota	Sphingobacteriia	Sphingobacteriales	Sphingobacteriaceae	unclassified	Sphingobacteriaceae bacterium
	k119_5417161_1	2667977368	66.9	1.62e-65	2667527393	Bacteria	Bacteroidota	Flavobacteriia	Flavobacteriales	Crocinitomicaceae	Lishizhenia	Lishizhenia tianjinensis
	k119_8118655_1	2582770637	71.1	3.63e-71	2582580583	Bacteria	Bacteroidota	unclassified	unclassified	unclassified	unclassified	unclassified
	k119_40267_2	2890806471	65.7	4.54e-57	2890804823	Bacteria	Bacteroidota	Flavobacteriia	Flavobacteriales	Crocinitomicaceae	Fluviicola	Fluviicola sp. SGL-29
	k119_1139854_1	2890756417	70.6	1.09e-54	2890755264	Bacteria	Bacteroidota	Flavobacteriia	Flavobacteriales	Crocinitomicaceae	Fluviicola	Fluviicola chungangensis
	k119_4973370_1	2582779587	65.4	6.57e-55	2582580586	Bacteria	Bacteroidota	unclassified	unclassified	unclassified	unclassified	unclassified
SRR11844784	k119_872669_5	2583041760	89.7	9.05e-216	2582580702	Bacteria	Bacteroidota	unclassified	unclassified	unclassified	unclassified	unclassified
	k119_966268_36	8054754319	80.3	5.33e-192	8054754208	Bacteria	Bacteroidota	Bacteroidia	Marinilabiliales	Prolixibacteraceae	Maribellus	Maribellus maritimus
	k119_813431_8	2709187354	69.6	1.44e-154	2708742582	Bacteria	Bacteroidota	unclassified	unclassified	unclassified	unclassified	Bacteroidetes bacterium GWA2_32_17
	k119_442446_26	2923743968	85.1	8.63e-191	2923741611	Bacteria	Bacteroidota	Bacteroidia	Bacteroidales	Tenuifilaceae	Perlabentimonas	Perlabentimonas gracilis
	k119_331455_2	2923743968	83.3	6.07e-192	2923741611	Bacteria	Bacteroidota	Bacteroidia	Bacteroidales	Tenuifilaceae	Perlabentimonas	Perlabentimonas gracilis
	k119_372463_67	2812415994	75.9	1.34e-183	2811994898	Bacteria	Bacteroidota	unclassified	unclassified	unclassified	unclassified	unclassified
	k119_6102_36	2648181058	83.5	3.17e-196	2645728068	Bacteria	Bacteroidota	Bacteroidia	Bacteroidales	Lentimicrobiaceae	Lentimicrobium	Lentimicrobium saccharophilum
	k119_183955_3	2648181058	81.5	2.36e-190	2645728068	Bacteria	Bacteroidota	Bacteroidia	Bacteroidales	Lentimicrobiaceae	Lentimicrobium	Lentimicrobium saccharophilum
	k119_670397_21	2787479860	60.8	9.08e-140	2786546536	Bacteria	Bacteroidota	unclassified	unclassified	unclassified	unclassified	Bacteroidetes bacterium CG18_big_fil_WC_8_21_14_2_50_41_14
	k119_1081741_4	649774445	82.9	4.19e-194	649633080	Bacteria	Bacteroidota	Bacteroidia	Bacteroidales	Paludibacteraceae	Paludibacter	Paludibacter propionicigenes
	k119_967020_3	2709430189	86.6	2.11e-210	2708742676	Bacteria	Bacteroidota	unclassified	unclassified	unclassified	unclassified	Bacteroidetes bacterium GWF2_41_9
	k119_847938_11	2709430189	90	8.75e-219	2708742676	Bacteria	Bacteroidota	unclassified	unclassified	unclassified	unclassified	Bacteroidetes bacterium GWF2_41_9
	k119_182333_15	2709430189	91.8	6.2e-225	2708742676	Bacteria	Bacteroidota	unclassified	unclassified	unclassified	unclassified	Bacteroidetes bacterium GWF2_41_9
	k119_429531_3	2709333366	97.2	2.57e-236	2708742642	Bacteria	Bacteroidota	unclassified	unclassified	unclassified	unclassified	Bacteroidetes bacterium GWE2_39_28
	k119_493478_15	2709430189	82.5	1.19e-200	2708742676	Bacteria	Bacteroidota	unclassified	unclassified	unclassified	unclassified	Bacteroidetes bacterium GWF2_41_9
	k119_551883_1	2648181058	81.1	1.11e-179	2645728068	Bacteria	Bacteroidota	Bacteroidia	Bacteroidales	Lentimicrobiaceae	Lentimicrobium	Lentimicrobium saccharophilum
	k119_877347_50	2829181439	83.6	2.22e-193	2829179110	Bacteria	Bacteroidota	Bacteroidia	Bacteroidales	unclassified	unclassified	unclassified
	k119_595732_1	2721929570	92.6	2.22e-157	2721755170	Bacteria	Bacteroidota	unclassified	unclassified	unclassified	unclassified	Bacteroidetes bacterium GWB2_41_8
	k119_1077116_1	2890179504	83.1	2.68e-113	2890177224	Bacteria	Bacteroidota	Bacteroidia	Marinilabiliales	Prolixibacteraceae	Draconibacterium	Draconibacterium mangrovi
	k119_358409_1	8054754319	82.4	1.33e-108	8054754208	Bacteria	Bacteroidota	Bacteroidia	Marinilabiliales	Prolixibacteraceae	Maribellus	Maribellus maritimus
	k119_166016_12	2998860149	43.5	4.68e-79	2998858325	Bacteria	Cyanobacteriota	Cyanophyceae	Leptolyngbyales	Leptolyngbyaceae	Leptothoe	Leptothoe spongobia
	k119_678028_1	2923743968	80.5	2.22e-86	2923741611	Bacteria	Bacteroidota	Bacteroidia	Bacteroidales	Tenuifilaceae	Perlabentimonas	Perlabentimonas gracilis
	k119_1066979_1	2752677646	74.3	5.19e-85	2751185624	Bacteria	Bacteroidota	Bacteroidia	Bacteroidales	unclassified	unclassified	Bacteroidales bacterium Bact_18
	k119_638774_1	2812421751	78.4	2.45e-78	2811994901	Bacteria	Bacteroidota	Bacteroidia	Bacteroidales	unclassified	unclassified	unclassified
	k119_965972_1	2752677646	85.6	2.02e-89	2751185624	Bacteria	Bacteroidota	Bacteroidia	Bacteroidales	unclassified	unclassified	Bacteroidales bacterium Bact_18
	k119_243617_42	2722222891	92.5	0	2721755276	Bacteria	Campylobacterota	Epsilonproteobacteria	Campylobacterales	Sulfurimonadaceae	Sulfuricurvum	Sulfuricurvum sp. GWF2_44_89
	k119_900330_1	2709430189	86	2.32e-86	2708742676	Bacteria	Bacteroidota	unclassified	unclassified	unclassified	unclassified	Bacteroidetes bacterium GWF2_41_9
	k119_877007_3	2812421751	76.8	2.41e-61	2811994901	Bacteria	Bacteroidota	Bacteroidia	Bacteroidales	unclassified	unclassified	unclassified
SRR6476077	k119_1352276_4	2523453728	80.9	1.32e-195	2523231064	Bacteria	Bacteroidota	Cytophagia	Cytophagales	Cyclobacteriaceae	Algoriphagus	Algoriphagus terrigena
	k119_2582076_5	2911358449	80.9	9.23e-194	2911358409	Bacteria	Bacteroidota	Cytophagia	Cytophagales	Cyclobacteriaceae	Algoriphagus	Algoriphagus sp. AK58
	k119_1877200_3	8054444790	93.5	4.86e-214	8054441483	Bacteria	Bacteroidota	Cytophagia	Cytophagales	Spirosomataceae	Lacihabitans	Lacihabitans soyangensis
	k119_2598177_2	2709963819	73.9	4.27e-168	2708742962	Bacteria	Bacteroidota	Flavobacteriia	Flavobacteriales	Crocinitomicaceae	Fluviicola	Fluviicola sp. RIFCSPHIGHO2_01_FULL_43_53
	k119_269131_2	2709963819	74.6	1.49e-168	2708742962	Bacteria	Bacteroidota	Flavobacteriia	Flavobacteriales	Crocinitomicaceae	Fluviicola	Fluviicola sp. RIFCSPHIGHO2_01_FULL_43_53
	k119_1340297_2	2709963819	74.3	8.61e-168	2708742962	Bacteria	Bacteroidota	Flavobacteriia	Flavobacteriales	Crocinitomicaceae	Fluviicola	Fluviicola sp. RIFCSPHIGHO2_01_FULL_43_53
	k119_1111011_2	2709963819	66.7	5.27e-155	2708742962	Bacteria	Bacteroidota	Flavobacteriia	Flavobacteriales	Crocinitomicaceae	Fluviicola	Fluviicola sp. RIFCSPHIGHO2_01_FULL_43_53
	k119_1372661_3	2582770637	70.6	5.74e-156	2582580583	Bacteria	Bacteroidota	unclassified	unclassified	unclassified	unclassified	unclassified
	k119_2230186_2	2890756417	66.1	4.48e-146	2890755264	Bacteria	Bacteroidota	Flavobacteriia	Flavobacteriales	Crocinitomicaceae	Fluviicola	Fluviicola chungangensis
	k119_160951_2	2582749888	79.9	1.69e-189	2582580571	Bacteria	Bacteroidota	unclassified	unclassified	unclassified	unclassified	unclassified
	k119_2966386_48	2582749888	99.7	8.99e-237	2582580571	Bacteria	Bacteroidota	unclassified	unclassified	unclassified	unclassified	unclassified
	k119_1230487_2	2667977368	62.9	9.77e-108	2667527393	Bacteria	Bacteroidota	Flavobacteriia	Flavobacteriales	Crocinitomicaceae	Lishizhenia	Lishizhenia tianjinensis
	k119_2504991_1	649774445	76.8	1.01e-107	649633080	Bacteria	Bacteroidota	Bacteroidia	Bacteroidales	Paludibacteraceae	Paludibacter	Paludibacter propionicigenes
	k119_496421_1	2773048193	80.3	3.62e-97	2772190796	Bacteria	Bacteroidota	Cytophagia	Cytophagales	Cyclobacteriaceae	Algoriphagus	Algoriphagus boseongensis
	k119_1944919_10	2582769737	100	3.54e-168	2582580582	Bacteria	Bacteroidota	unclassified	unclassified	unclassified	unclassified	unclassified
	k119_1120928_2	2890806471	70.9	6.09e-86	2890804823	Bacteria	Bacteroidota	Flavobacteriia	Flavobacteriales	Crocinitomicaceae	Fluviicola	Fluviicola sp. SGL-29
	k119_825957_1	2582770637	100	5.63e-128	2582580583	Bacteria	Bacteroidota	unclassified	unclassified	unclassified	unclassified	unclassified
	k119_1708578_1	2890806471	79.6	3.58e-79	2890804823	Bacteria	Bacteroidota	Flavobacteriia	Flavobacteriales	Crocinitomicaceae	Fluviicola	Fluviicola sp. SGL-29
	k119_2540041_2	3001192697	66.9	1.47e-60	3001188685	Bacteria	Bacteroidota	Cytophagia	Cytophagales	Cyclobacteriaceae	Echinicola	Echinicola sp. 20G
	k119_979603_1	2582766418	68.4	4.13e-67	2582580580	Bacteria	Bacteroidota	unclassified	unclassified	unclassified	unclassified	unclassified
	k119_2777781_1	2523453728	81.3	2.84e-77	2523231064	Bacteria	Bacteroidota	Cytophagia	Cytophagales	Cyclobacteriaceae	Algoriphagus	Algoriphagus terrigena
	k119_337946_1	2730469107	86.4	1.94e-78	2728369468	Bacteria	Bacteroidota	Cytophagia	Cytophagales	Cyclobacteriaceae	Algoriphagus	Algoriphagus aquaeductus
SRR12088347	k119_494532_25	2721983241	61.3	5.42e-134	2721755189	Bacteria	Bacteroidota	unclassified	unclassified	unclassified	unclassified	Bacteroidetes bacterium GWC2_33_15
	k119_209481_2	2814139035	62.6	1.66e-141	2814122904	Bacteria	Bacteroidota	Bacteroidia	Bacteroidales	unclassified	unclassified	unclassified
	k119_396050_35	2741324451	61.4	7.85e-146	2740891942	Bacteria	Bacteroidota	Cytophagia	Cytophagales	unclassified	unclassified	Cytophagales bacterium
	k119_52267_22	2812415994	60.8	3.17e-130	2811994898	Bacteria	Bacteroidota	unclassified	unclassified	unclassified	unclassified	unclassified
	k119_341671_25	2812473778	61.6	9.17e-140	2811994915	Bacteria	Bacteroidota	unclassified	unclassified	unclassified	unclassified	unclassified
	k119_282817_16	2812473778	61.1	5e-137	2811994915	Bacteria	Bacteroidota	unclassified	unclassified	unclassified	unclassified	unclassified
	k119_570488_2	2722132265	59.2	2.96e-126	2721755244	Bacteria	Bacteroidota	unclassified	unclassified	unclassified	unclassified	Bacteroidetes bacterium GWE2_42_39
	k119_240233_3	2829056720	58	1.52e-126	2829054882	Bacteria	Bacteroidota	Bacteroidia	Bacteroidales	Lentimicrobiaceae	unclassified	unclassified
	k119_428592_136	2812546385	62.8	1.08e-141	2811994934	Bacteria	Bacteroidota	Bacteroidia	Bacteroidales	unclassified	unclassified	unclassified
	k119_458520_1	2721983241	60.6	3.14e-104	2721755189	Bacteria	Bacteroidota	unclassified	unclassified	unclassified	unclassified	Bacteroidetes bacterium GWC2_33_15
	k119_307534_1	2828261748	81.7	2.86e-143	2828258892	Bacteria	Bacteroidota	Bacteroidia	Marinilabiliales	Prolixibacteraceae	Roseimarinus	Roseimarinus sediminis
	k119_456737_1	2741324451	58.6	9.76e-95	2740891942	Bacteria	Bacteroidota	Cytophagia	Cytophagales	unclassified	unclassified	Cytophagales bacterium
	k119_152388_1	2709430189	66	1.71e-91	2708742676	Bacteria	Bacteroidota	unclassified	unclassified	unclassified	unclassified	Bacteroidetes bacterium GWF2_41_9
	k119_118779_1	2741324451	61.5	5.05e-98	2740891942	Bacteria	Bacteroidota	Cytophagia	Cytophagales	unclassified	unclassified	Cytophagales bacterium
	k119_23047_2	2721842047	63.9	3.82e-66	2721755136	Bacteria	Bacteroidota	unclassified	unclassified	unclassified	unclassified	Bacteroidetes bacterium GWA2_31_9b
	k119_447022_1	2701164319	87.2	1.03e-76	2700988694	Bacteria	Bacteroidota	Bacteroidia	Marinilabiliales	Prolixibacteraceae	Tangfeifania	Tangfeifania diversioriginum
	k119_76114_2	2882606215	82.9	3.2e-73	2882604495	Bacteria	Bacteroidota	Bacteroidia	Marinilabiliales	Prolixibacteraceae	Mariniphaga	Mariniphaga sediminis
SRR12487008	k119_3677014_2	2709963819	77.5	2.88e-176	2708742962	Bacteria	Bacteroidota	Flavobacteriia	Flavobacteriales	Crocinitomicaceae	Fluviicola	Fluviicola sp. RIFCSPHIGHO2_01_FULL_43_53
	k119_1553577_1	2709963819	71	1.46e-149	2708742962	Bacteria	Bacteroidota	Flavobacteriia	Flavobacteriales	Crocinitomicaceae	Fluviicola	Fluviicola sp. RIFCSPHIGHO2_01_FULL_43_53
SRR7812574	k119_1782943_13	2709963819	66.3	1.42e-144	2708742962	Bacteria	Bacteroidota	Flavobacteriia	Flavobacteriales	Crocinitomicaceae	Fluviicola	Fluviicola sp. RIFCSPHIGHO2_01_FULL_43_53
	k119_2559925_8	2890756417	72.4	6.94e-162	2890755264	Bacteria	Bacteroidota	Flavobacteriia	Flavobacteriales	Crocinitomicaceae	Fluviicola	Fluviicola chungangensis
	k119_2295647_5	2582770637	67.8	1.7e-154	2582580583	Bacteria	Bacteroidota	unclassified	unclassified	unclassified	unclassified	unclassified
	k119_1855159_1	2709963819	68.3	1.59e-156	2708742962	Bacteria	Bacteroidota	Flavobacteriia	Flavobacteriales	Crocinitomicaceae	Fluviicola	Fluviicola sp. RIFCSPHIGHO2_01_FULL_43_53
	k119_299473_1	2582770637	67.8	4.52e-149	2582580583	Bacteria	Bacteroidota	unclassified	unclassified	unclassified	unclassified	unclassified
	k119_411251_7	2709963819	69.6	6.77e-158	2708742962	Bacteria	Bacteroidota	Flavobacteriia	Flavobacteriales	Crocinitomicaceae	Fluviicola	Fluviicola sp. RIFCSPHIGHO2_01_FULL_43_53
	k119_2049156_58	2582769737	65.5	2.08e-141	2582580582	Bacteria	Bacteroidota	unclassified	unclassified	unclassified	unclassified	unclassified
	k119_2155552_6	2582769737	99	1.68e-231	2582580582	Bacteria	Bacteroidota	unclassified	unclassified	unclassified	unclassified	unclassified
	k119_12942_19	2582769737	85.3	1.46e-199	2582580582	Bacteria	Bacteroidota	unclassified	unclassified	unclassified	unclassified	unclassified
	k119_1253728_1	2956895159	74.1	2.5e-87	2956893992	Bacteria	Bacteroidota	Flavobacteriia	Flavobacteriales	Crocinitomicaceae	Taishania	Taishania pollutisoli
	k119_113676_1	2582769737	96.7	1.24e-174	2582580582	Bacteria	Bacteroidota	unclassified	unclassified	unclassified	unclassified	unclassified
	k119_1317068_1	2830590866	72.3	2.47e-75	2830590815	Bacteria	Bacteroidota	Bacteroidia	unclassified	unclassified	unclassified	unclassified
	k119_782130_1	2956895159	75.7	7.66e-69	2956893992	Bacteria	Bacteroidota	Flavobacteriia	Flavobacteriales	Crocinitomicaceae	Taishania	Taishania pollutisoli
	k119_2586203_1	2911358449	87.1	6.41e-85	2911358409	Bacteria	Bacteroidota	Cytophagia	Cytophagales	Cyclobacteriaceae	Algoriphagus	Algoriphagus sp. AK58
SRR9924797	k119_1715252_2	8002491992	82.7	6.8e-196	8002489955	Bacteria	Bacteroidota	Cytophagia	Cytophagales	Cyclobacteriaceae	Algoriphagus	Algoriphagus oliviformis
	k119_1585912_1	8002491992	83.5	1.83e-192	8002489955	Bacteria	Bacteroidota	Cytophagia	Cytophagales	Cyclobacteriaceae	Algoriphagus	Algoriphagus oliviformis
	k119_852044_11	2709963819	71.3	1.84e-162	2708742962	Bacteria	Bacteroidota	Flavobacteriia	Flavobacteriales	Crocinitomicaceae	Fluviicola	Fluviicola sp. RIFCSPHIGHO2_01_FULL_43_53
	k119_1166205_7	2830526930	65.3	1.12e-142	2830524530	Bacteria	Bacteroidota	unclassified	unclassified	unclassified	unclassified	unclassified
	k119_887604_4	2830590866	65.4	2.86e-145	2830590815	Bacteria	Bacteroidota	Bacteroidia	unclassified	unclassified	unclassified	unclassified
	k119_349080_11	2582749888	87.5	3e-210	2582580571	Bacteria	Bacteroidota	unclassified	unclassified	unclassified	unclassified	unclassified
	k119_961399_1	2509838121	53.1	2.71e-102	2509601038	Bacteria	Bacteroidota	Bacteroidia	Marinilabiliales	Marinilabiliaceae	Saccharicrinis	Saccharicrinis fermentans
	k119_2209758_4	2582769737	65.9	7.28e-142	2582580582	Bacteria	Bacteroidota	unclassified	unclassified	unclassified	unclassified	unclassified
	k119_938906_1	8002481882	82.6	1.11e-124	8002480576	Bacteria	Bacteroidota	Cytophagia	Cytophagales	Cyclobacteriaceae	Algoriphagus	Algoriphagus aestuariicola
	k119_750502_1	2582779587	59.6	4.83e-82	2582580586	Bacteria	Bacteroidota	unclassified	unclassified	unclassified	unclassified	unclassified
	k119_201020_2	2582749888	81.3	4.79e-105	2582580571	Bacteria	Bacteroidota	unclassified	unclassified	unclassified	unclassified	unclassified
SRR10599098	k119_1376481_2	2911358449	82.4	4.11e-197	2911358409	Bacteria	Bacteroidota	Cytophagia	Cytophagales	Cyclobacteriaceae	Algoriphagus	Algoriphagus sp. AK58
	k119_403412_1	2513833036	70.6	1.59e-51	2513237132	Bacteria	Bacteroidota	Cytophagia	Cytophagales	Cyclobacteriaceae	Nitritalea	Nitritalea halalkaliphila
SRR8870488	k119_44196_4	2911358449	89.7	2.81e-216	2911358409	Bacteria	Bacteroidota	Cytophagia	Cytophagales	Cyclobacteriaceae	Algoriphagus	Algoriphagus sp. AK58
	k119_779264_12	2709963819	75.2	6.62e-170	2708742962	Bacteria	Bacteroidota	Flavobacteriia	Flavobacteriales	Crocinitomicaceae	Fluviicola	Fluviicola sp. RIFCSPHIGHO2_01_FULL_43_53
	k119_746898_2	2596294711	100	1.42e-88	2595698220	Bacteria	Bacteroidota	Bacteroidia	Bacteroidales	Tannerellaceae	Parabacteroides	Parabacteroides chartae
	k119_402093_1	2635533269	87.7	2.01e-72	2634166402	Bacteria	Bacteroidota	Sphingobacteriia	Sphingobacteriales	Sphingobacteriaceae	Sphingobacterium	Sphingobacterium sp. T2
	k119_755385_4	2649354607	98.1	0	2648501300	Bacteria	Pseudomonadota	Gammaproteobacteria	Chromatiales	Chromatiaceae	Rheinheimera	Rheinheimera sp. KL1
SRR8894380	k119_1905093_6	2911358449	81.5	7.92e-195	2911358409	Bacteria	Bacteroidota	Cytophagia	Cytophagales	Cyclobacteriaceae	Algoriphagus	Algoriphagus sp. AK58
	k119_98133_11	2780126421	71.5	1.04e-158	2778261443	Bacteria	Bacteroidota	Flavobacteriia	Flavobacteriales	Crocinitomicaceae	unclassified	Crocinitomicaceae bacterium
	k119_3138496_30	2994024346	79	1.11e-177	2994023005	Bacteria	Bacteroidota	Sphingobacteriia	Sphingobacteriales	Sphingobacteriaceae	unclassified	Sphingobacteriaceae bacterium
	k119_3896434_2	2709963819	67	3.2e-156	2708742962	Bacteria	Bacteroidota	Flavobacteriia	Flavobacteriales	Crocinitomicaceae	Fluviicola	Fluviicola sp. RIFCSPHIGHO2_01_FULL_43_53
	k119_5153853_2	2667977368	66.6	8.02e-148	2667527393	Bacteria	Bacteroidota	Flavobacteriia	Flavobacteriales	Crocinitomicaceae	Lishizhenia	Lishizhenia tianjinensis
	k119_1679483_1	2890756417	75.5	1.12e-158	2890755264	Bacteria	Bacteroidota	Flavobacteriia	Flavobacteriales	Crocinitomicaceae	Fluviicola	Fluviicola chungangensis
	k119_2914791_1	2582749888	87.4	1.88e-192	2582580571	Bacteria	Bacteroidota	unclassified	unclassified	unclassified	unclassified	unclassified
	k119_5526593_2	2709963819	75.9	8.15e-151	2708742962	Bacteria	Bacteroidota	Flavobacteriia	Flavobacteriales	Crocinitomicaceae	Fluviicola	Fluviicola sp. RIFCSPHIGHO2_01_FULL_43_53
	k119_1486839_4	2582749888	64.3	8.92e-153	2582580571	Bacteria	Bacteroidota	unclassified	unclassified	unclassified	unclassified	unclassified
	k119_3475823_6	2582779587	56.4	1.01e-117	2582580586	Bacteria	Bacteroidota	unclassified	unclassified	unclassified	unclassified	unclassified
	k119_99451_6	2509838121	53.1	6.8e-111	2509601038	Bacteria	Bacteroidota	Bacteroidia	Marinilabiliales	Marinilabiliaceae	Saccharicrinis	Saccharicrinis fermentans
	k119_3066953_14	2582769737	65.2	1.35e-140	2582580582	Bacteria	Bacteroidota	unclassified	unclassified	unclassified	unclassified	unclassified
	k119_1760939_2	2780126421	63.9	1.55e-106	2778261443	Bacteria	Bacteroidota	Flavobacteriia	Flavobacteriales	Crocinitomicaceae	unclassified	Crocinitomicaceae bacterium
	k119_9795_1	2667977368	65	1.45e-116	2667527393	Bacteria	Bacteroidota	Flavobacteriia	Flavobacteriales	Crocinitomicaceae	Lishizhenia	Lishizhenia tianjinensis
	k119_4686837_1	2582769737	63.8	6.17e-134	2582580582	Bacteria	Bacteroidota	unclassified	unclassified	unclassified	unclassified	unclassified
	k119_1360282_2	2890806471	70.2	5.86e-89	2890804823	Bacteria	Bacteroidota	Flavobacteriia	Flavobacteriales	Crocinitomicaceae	Fluviicola	Fluviicola sp. SGL-29
	k119_4179888_1	2709963819	74.7	4.53e-89	2708742962	Bacteria	Bacteroidota	Flavobacteriia	Flavobacteriales	Crocinitomicaceae	Fluviicola	Fluviicola sp. RIFCSPHIGHO2_01_FULL_43_53
	k119_1751678_1	2730469107	86.6	1.45e-92	2728369468	Bacteria	Bacteroidota	Cytophagia	Cytophagales	Cyclobacteriaceae	Algoriphagus	Algoriphagus aquaeductus
	k119_1506170_1	2890756417	70.3	1.36e-70	2890755264	Bacteria	Bacteroidota	Flavobacteriia	Flavobacteriales	Crocinitomicaceae	Fluviicola	Fluviicola chungangensis
	k119_2390303_1	2634869816	93.4	2.45e-107	2634166233	Bacteria	unclassified	unclassified	unclassified	unclassified	unclassified	unclassified
	k119_4463341_2	2582779587	80	1.37e-80	2582580586	Bacteria	Bacteroidota	unclassified	unclassified	unclassified	unclassified	unclassified
	k119_1117169_1	2730469107	85	8.12e-85	2728369468	Bacteria	Bacteroidota	Cytophagia	Cytophagales	Cyclobacteriaceae	Algoriphagus	Algoriphagus aquaeductus
SRR8369885	k119_971937_2	2876644805	99.6	2.32e-203	2876643526	Bacteria	Bacteroidota	Bacteroidia	Bacteroidales	Prevotellaceae	Segatella	Segatella copri
	k119_1119601_1	2533007196	94.5	5.38e-134	2531839304	Bacteria	Bacteroidota	Bacteroidia	Bacteroidales	Bacteroidaceae	Bacteroides	Bacteroides fragilis
	k119_1217308_7	2582804329	66	1.43e-148	2582580599	Bacteria	Bacteroidota	unclassified	unclassified	unclassified	unclassified	unclassified
	k119_637339_1	2582779587	56.4	2.4e-117	2582580586	Bacteria	Bacteroidota	unclassified	unclassified	unclassified	unclassified	unclassified
	k119_1164293_1	2893934883	98.6	3.71e-99	2893933596	Bacteria	Bacteroidota	Bacteroidia	Bacteroidales	Bacteroidaceae	Phocaeicola	Phocaeicola plebeius
	k119_1042618_1	2582779587	77.5	7.14e-139	2582580586	Bacteria	Bacteroidota	unclassified	unclassified	unclassified	unclassified	unclassified
	k119_1041368_1	2587205435	99	3.29e-68	2585427920	Bacteria	Bacteroidota	Bacteroidia	Bacteroidales	Bacteroidaceae	Phocaeicola	Phocaeicola sartorii
	k119_667478_1	2978208469	100	5.06e-77	2978204347	Bacteria	Bacteroidota	Bacteroidia	Bacteroidales	Bacteroidaceae	Bacteroides	Bacteroides uniformis
	k119_1781597_1	2876628178	100	1.61e-69	2876625285	Bacteria	Bacteroidota	Bacteroidia	Bacteroidales	Prevotellaceae	Leyella	Leyella stercorea
	k119_445596_2	2634869816	92.8	4.44e-116	2634166233	Bacteria	unclassified	unclassified	unclassified	unclassified	unclassified	unclassified
	k119_965618_2	2710549712	78.8	1.14e-81	2710264731	Bacteria	Bacteroidota	unclassified	unclassified	unclassified	unclassified	Bacteroidetes bacterium RIFCSPHIGHO2_02_FULL_44_7
	k119_1038346_3	2647079624	98.8	4.77e-50	2645727812	Bacteria	Bacteroidota	Bacteroidia	unclassified	unclassified	unclassified	Bacteroidia bacterium UC5.1-2G11
	k119_884156_2	2647079626	93.8	4.76e-46	2645727812	Bacteria	Bacteroidota	Bacteroidia	unclassified	unclassified	unclassified	Bacteroidia bacterium UC5.1-2G11
SRR6481370	k119_673362_1	2582779587	75.2	5.74e-168	2582580586	Bacteria	Bacteroidota	unclassified	unclassified	unclassified	unclassified	unclassified
	k119_2136599_25	8002491992	82.4	1.67e-196	8002489955	Bacteria	Bacteroidota	Cytophagia	Cytophagales	Cyclobacteriaceae	Algoriphagus	Algoriphagus oliviformis
	k119_2169124_4	2668537378	79.6	4.25e-194	2667527547	Bacteria	Bacteroidota	Cytophagia	Cytophagales	Cyclobacteriaceae	Algoriphagus	Algoriphagus sanaruensis
	k119_443106_4	2710549712	70.4	2.35e-155	2710264731	Bacteria	Bacteroidota	unclassified	unclassified	unclassified	unclassified	Bacteroidetes bacterium RIFCSPHIGHO2_02_FULL_44_7
	k119_1524059_4	2709963819	74.4	2.59e-169	2708742962	Bacteria	Bacteroidota	Flavobacteriia	Flavobacteriales	Crocinitomicaceae	Fluviicola	Fluviicola sp. RIFCSPHIGHO2_01_FULL_43_53
	k119_835501_11	2921046603	58.1	1.66e-124	2921044416	Bacteria	Bacteroidota	Sphingobacteriia	Sphingobacteriales	Sphingobacteriaceae	Sphingobacterium	Sphingobacterium arenae
	k119_2402846_36	2582801168	98.4	3.9e-224	2582580597	Bacteria	Bacteroidota	unclassified	unclassified	unclassified	unclassified	unclassified
	k119_513864_7	2582770637	72.3	5.19e-159	2582580583	Bacteria	Bacteroidota	unclassified	unclassified	unclassified	unclassified	unclassified
	k119_1352735_30	2710549712	64.8	3.49e-143	2710264731	Bacteria	Bacteroidota	unclassified	unclassified	unclassified	unclassified	Bacteroidetes bacterium RIFCSPHIGHO2_02_FULL_44_7
	k119_2619459_52	2582749888	80.3	1.21e-193	2582580571	Bacteria	Bacteroidota	unclassified	unclassified	unclassified	unclassified	unclassified
	k119_2381534_1	2709963819	71.4	2.29e-146	2708742962	Bacteria	Bacteroidota	Flavobacteriia	Flavobacteriales	Crocinitomicaceae	Fluviicola	Fluviicola sp. RIFCSPHIGHO2_01_FULL_43_53
	k119_1860606_5	2890763654	54.2	1.15e-111	2890759118	Bacteria	Bacteroidota	Cytophagia	Cytophagales	Cyclobacteriaceae	Cyclobacterium	Cyclobacterium salsum
	k119_481874_10	2582769737	65.5	1.47e-141	2582580582	Bacteria	Bacteroidota	unclassified	unclassified	unclassified	unclassified	unclassified
	k119_2017370_1	2709963819	69.5	1.39e-125	2708742962	Bacteria	Bacteroidota	Flavobacteriia	Flavobacteriales	Crocinitomicaceae	Fluviicola	Fluviicola sp. RIFCSPHIGHO2_01_FULL_43_53
	k119_2131191_39	2582769737	75.7	3.59e-174	2582580582	Bacteria	Bacteroidota	unclassified	unclassified	unclassified	unclassified	unclassified
	k119_2123633_1	2709963819	65.9	1.29e-103	2708742962	Bacteria	Bacteroidota	Flavobacteriia	Flavobacteriales	Crocinitomicaceae	Fluviicola	Fluviicola sp. RIFCSPHIGHO2_01_FULL_43_53
	k119_1669000_2	2503737820	70.1	4.54e-108	2503707007	Bacteria	Bacteroidota	Flavobacteriia	Flavobacteriales	Crocinitomicaceae	Fluviicola	Fluviicola taffensis
	k119_666089_1	2582769737	64.9	5.85e-117	2582580582	Bacteria	Bacteroidota	unclassified	unclassified	unclassified	unclassified	unclassified
	k119_666108_1	2582769737	70.2	1.17e-80	2582580582	Bacteria	Bacteroidota	unclassified	unclassified	unclassified	unclassified	unclassified
	k119_2653885_1	2956895159	72	5.22e-57	2956893992	Bacteria	Bacteroidota	Flavobacteriia	Flavobacteriales	Crocinitomicaceae	Taishania	Taishania pollutisoli
	k119_1077771_1	2890806471	78.7	5.88e-66	2890804823	Bacteria	Bacteroidota	Flavobacteriia	Flavobacteriales	Crocinitomicaceae	Fluviicola	Fluviicola sp. SGL-29
	k119_1919825_1	2956895159	71.4	1.76e-52	2956893992	Bacteria	Bacteroidota	Flavobacteriia	Flavobacteriales	Crocinitomicaceae	Taishania	Taishania pollutisoli
SRR18106142	k119_998786_2	2582749888	70.5	1.46e-156	2582580571	Bacteria	Bacteroidota	unclassified	unclassified	unclassified	unclassified	unclassified
	k119_993266_1	2582779587	87.2	4.4e-106	2582580586	Bacteria	Bacteroidota	unclassified	unclassified	unclassified	unclassified	unclassified
	k119_578508_1	2752155350	67.7	8.91e-77	2751185406	Bacteria	Bacteroidota	Saprospiria	Saprospirales	Saprospiraceae	unclassified	unclassified
	k119_2102716_1	2731415170	73.5	1.44e-176	2728369704	Bacteria	Pseudomonadota	Gammaproteobacteria	Methylococcales	Methylococcaceae	Methylomonas	Methylomonas koyamae
SRR7052951	k119_3484273_11	2836787752	72.4	6.89e-169	2836785860	Bacteria	Pseudomonadota	Gammaproteobacteria	Alteromonadales	Alteromonadaceae	Glaciecola	Glaciecola amylolytica
	k119_3068317_4	2668537378	80.5	5.77e-192	2667527547	Bacteria	Bacteroidota	Cytophagia	Cytophagales	Cyclobacteriaceae	Algoriphagus	Algoriphagus sanaruensis
	k119_5945_4	2836787752	67.8	1.8e-150	2836785860	Bacteria	Pseudomonadota	Gammaproteobacteria	Alteromonadales	Alteromonadaceae	Glaciecola	Glaciecola amylolytica
	k119_2861312_1	2890756417	70.9	2.03e-151	2890755264	Bacteria	Bacteroidota	Flavobacteriia	Flavobacteriales	Crocinitomicaceae	Fluviicola	Fluviicola chungangensis
	k119_143955_21	2582770637	72.3	5.19e-159	2582580583	Bacteria	Bacteroidota	unclassified	unclassified	unclassified	unclassified	unclassified
	k119_2027092_31	2836787752	68.8	2.1e-156	2836785860	Bacteria	Pseudomonadota	Gammaproteobacteria	Alteromonadales	Alteromonadaceae	Glaciecola	Glaciecola amylolytica
	k119_2861373_1	2709963819	72.3	2.4e-155	2708742962	Bacteria	Bacteroidota	Flavobacteriia	Flavobacteriales	Crocinitomicaceae	Fluviicola	Fluviicola sp. RIFCSPHIGHO2_01_FULL_43_53
	k119_102685_18	2710549712	64.8	2.46e-143	2710264731	Bacteria	Bacteroidota	unclassified	unclassified	unclassified	unclassified	Bacteroidetes bacterium RIFCSPHIGHO2_02_FULL_44_7
	k119_3662391_104	2582770637	71.2	6.03e-158	2582580583	Bacteria	Bacteroidota	unclassified	unclassified	unclassified	unclassified	unclassified
	k119_220288_18	2582749888	80.3	1.48e-194	2582580571	Bacteria	Bacteroidota	unclassified	unclassified	unclassified	unclassified	unclassified
	k119_1925735_1	2890763654	54.2	2.84e-112	2890759118	Bacteria	Bacteroidota	Cytophagia	Cytophagales	Cyclobacteriaceae	Cyclobacterium	Cyclobacterium salsum
	k119_3284986_2	2582769737	64.9	3.42e-140	2582580582	Bacteria	Bacteroidota	unclassified	unclassified	unclassified	unclassified	unclassified
	k119_2211732_2	2582769737	63.2	1.4e-136	2582580582	Bacteria	Bacteroidota	unclassified	unclassified	unclassified	unclassified	unclassified
	k119_3364644_3	2582769737	64.5	5.13e-142	2582580582	Bacteria	Bacteroidota	unclassified	unclassified	unclassified	unclassified	unclassified
	k119_3176069_1	2582769737	70.7	1.64e-82	2582580582	Bacteria	Bacteroidota	unclassified	unclassified	unclassified	unclassified	unclassified
	k119_2464242_1	2709963819	67.6	2.37e-62	2708742962	Bacteria	Bacteroidota	Flavobacteriia	Flavobacteriales	Crocinitomicaceae	Fluviicola	Fluviicola sp. RIFCSPHIGHO2_01_FULL_43_53
	k119_3641694_1	2503737820	78.2	2.9e-77	2503707007	Bacteria	Bacteroidota	Flavobacteriia	Flavobacteriales	Crocinitomicaceae	Fluviicola	Fluviicola taffensis
	k119_925143_2	2911358449	86	7.79e-80	2911358409	Bacteria	Bacteroidota	Cytophagia	Cytophagales	Cyclobacteriaceae	Algoriphagus	Algoriphagus sp. AK58
Marine surface water
SampleID	Query ID (ORF)	Protein ID in IUIG	% identity	e-value	Taxa ID in IUIG	Domain	Phylumn	Class	Order	Family	Genus	Species
ERR599078	k119_277060_3	2780122823	96.5	6.18e-219	2778261441	Bacteria	Bacteroidota	Flavobacteriia	Flavobacteriales	Crocinitomicaceae	unclassified	Crocinitomicaceae bacterium
	k119_1154849_2	2710549712	69	4.32e-146	2710264731	Bacteria	Bacteroidota	unclassified	unclassified	unclassified	unclassified	Bacteroidetes bacterium RIFCSPHIGHO2_02_FULL_44_7
	k119_26413_1	2780080454	98.4	3.35e-136	2778261427	Bacteria	Bacteroidota	Flavobacteriia	Flavobacteriales	Crocinitomicaceae	unclassified	Crocinitomicaceae bacterium
	k119_740893_2	2780129158	91	3.84e-121	2778261444	Bacteria	Bacteroidota	Flavobacteriia	Flavobacteriales	Crocinitomicaceae	unclassified	Crocinitomicaceae bacterium
ERR598955	k119_729027_1	8027346968	96.3	5.4e-169	8027346443	Bacteria	Bacteroidota	unclassified	unclassified	unclassified	unclassified	uncultured Bacteroidetes bacterium
	k119_136683_1	8027346968	97.7	2.69e-155	8027346443	Bacteria	Bacteroidota	unclassified	unclassified	unclassified	unclassified	uncultured Bacteroidetes bacterium
	k119_972755_2	2780122823	85.9	3.64e-120	2778261441	Bacteria	Bacteroidota	Flavobacteriia	Flavobacteriales	Crocinitomicaceae	unclassified	Crocinitomicaceae bacterium
ERR598993	k119_17359_3	2786450482	84.4	2.04e-195	2785511404	Bacteria	Candidatus Marinimicrobia	unclassified	unclassified	unclassified	unclassified	Candidatus Marinimicrobia bacterium
	k119_24513_1	2786459712	96.6	5.72e-142	2785511409	Bacteria	Candidatus Marinimicrobia	unclassified	unclassified	unclassified	unclassified	Candidatus Marinimicrobia bacterium
	k119_749674_1	2825991140	92	6.46e-103	2825990377	Bacteria	Bacteroidota	Flavobacteriia	Flavobacteriales	Crocinitomicaceae	unclassified	Crocinitomicaceae bacterium
ERR599136	k119_243591_3	2724641895	99.4	7.6e-227	2721756098	Bacteria	Deferribacterota	Deferribacteres	Deferribacterales	unclassified	unclassified	Deferribacterales bacterium JGI 02_D13
	k119_1296534_1	2825995025	96.3	1.05e-89	2825993853	Bacteria	Bacteroidota	Flavobacteriia	Flavobacteriales	Crocinitomicaceae	unclassified	Crocinitomicaceae bacterium
	k119_1354804_1	2788115007	74.8	8.66e-66	2786546822	Bacteria	Bacteroidota	Flavobacteriia	Flavobacteriales	unclassified	unclassified	Flavobacteriales bacterium CG_4_10_14_0_2_um_filter_32_8
	k119_1364940_3	8027753446	93.3	0	8027753400	Bacteria	Pseudomonadota	Alphaproteobacteria	unclassified	unclassified	unclassified	uncultured SAR116 cluster alpha proteobacterium
ERR598991	k119_110789_3	2825992302	96.8	3.15e-127	2825992018	Bacteria	Bacteroidota	Flavobacteriia	Flavobacteriales	Crocinitomicaceae	unclassified	Crocinitomicaceae bacterium
ERR598989	k119_274682_2	8027346968	94.8	5.72e-219	8027346443	Bacteria	Bacteroidota	unclassified	unclassified	unclassified	unclassified	uncultured Bacteroidetes bacterium
	k119_1418911_2	2780122823	98.1	7.85e-222	2778261441	Bacteria	Bacteroidota	Flavobacteriia	Flavobacteriales	Crocinitomicaceae	unclassified	Crocinitomicaceae bacterium
ERR599029	k119_736438_1	2709963819	71	8.37e-154	2708742962	Bacteria	Bacteroidota	Flavobacteriia	Flavobacteriales	Crocinitomicaceae	Fluviicola	Fluviicola sp. RIFCSPHIGHO2_01_FULL_43_53
	k119_1100017_4	2780080454	65.6	5.94e-145	2778261427	Bacteria	Bacteroidota	Flavobacteriia	Flavobacteriales	Crocinitomicaceae	unclassified	Crocinitomicaceae bacterium
	k119_613110_8	8029055180	91.1	8.95e-209	8029054622	Bacteria	Bacteroidota	unclassified	unclassified	unclassified	unclassified	uncultured Bacteroidetes bacterium
	k119_1070093_7	2825992302	93.6	7.72e-212	2825992018	Bacteria	Bacteroidota	Flavobacteriia	Flavobacteriales	Crocinitomicaceae	unclassified	Crocinitomicaceae bacterium
	k119_250650_23	2825975216	100	5.58e-230	2825974508	Bacteria	Bacteroidota	Flavobacteriia	Flavobacteriales	Crocinitomicaceae	unclassified	Crocinitomicaceae bacterium
	k119_741745_3	8028615255	99.4	2.75e-225	8028614012	Bacteria	Bacteroidota	unclassified	unclassified	unclassified	unclassified	uncultured Bacteroidetes bacterium
	k119_1441900_9	8027092767	65.4	3.52e-150	8027091745	Bacteria	Bacteroidota	Flavobacteriia	Flavobacteriales	Cryomorphaceae	unclassified	uncultured Cryomorphaceae bacterium
	k119_884196_1	8029055180	90.5	1.78e-127	8029054622	Bacteria	Bacteroidota	unclassified	unclassified	unclassified	unclassified	uncultured Bacteroidetes bacterium
	k119_806523_2	2826001648	87.4	8.12e-118	2826001210	Bacteria	Bacteroidota	Flavobacteriia	Flavobacteriales	Crocinitomicaceae	unclassified	Crocinitomicaceae bacterium
	k119_341578_1	8028615255	87.8	2.12e-112	8028614012	Bacteria	Bacteroidota	unclassified	unclassified	unclassified	unclassified	uncultured Bacteroidetes bacterium
	k119_665312_1	2780287599	100	4.59e-250	2778261489	Bacteria	Ignavibacteriota	unclassified	unclassified	unclassified	unclassified	Ignavibacteriota bacterium
	k119_338684_1	2503737820	64.3	1.62e-58	2503707007	Bacteria	Bacteroidota	Flavobacteriia	Flavobacteriales	Crocinitomicaceae	Fluviicola	Fluviicola taffensis
ERR599075	k119_780590_4	2709963819	70.6	8.7e-154	2708742962	Bacteria	Bacteroidota	Flavobacteriia	Flavobacteriales	Crocinitomicaceae	Fluviicola	Fluviicola sp. RIFCSPHIGHO2_01_FULL_43_53
	k119_294748_6	8029055180	98.4	7.28e-224	8029054622	Bacteria	Bacteroidota	unclassified	unclassified	unclassified	unclassified	uncultured Bacteroidetes bacterium
	k119_819525_2	2780129158	62.7	2.84e-136	2778261444	Bacteria	Bacteroidota	Flavobacteriia	Flavobacteriales	Crocinitomicaceae	unclassified	Crocinitomicaceae bacterium
ERR599039	k119_923679_2	2780122823	97.4	7.85e-222	2778261441	Bacteria	Bacteroidota	Flavobacteriia	Flavobacteriales	Crocinitomicaceae	unclassified	Crocinitomicaceae bacterium
	k119_1367865_2	2826006661	98.1	2.98e-227	2826004971	Bacteria	Bacteroidota	Flavobacteriia	Flavobacteriales	Crocinitomicaceae	unclassified	Crocinitomicaceae bacterium
	k119_999031_1	2710549712	67.4	4.04e-141	2710264731	Bacteria	Bacteroidota	unclassified	unclassified	unclassified	unclassified	Bacteroidetes bacterium RIFCSPHIGHO2_02_FULL_44_7
	k119_16295_6	8027092767	65.4	5.81e-149	8027091745	Bacteria	Bacteroidota	Flavobacteriia	Flavobacteriales	Cryomorphaceae	unclassified	uncultured Cryomorphaceae bacterium
	k119_1063245_2	8027346968	97	1.09e-161	8027346443	Bacteria	Bacteroidota	unclassified	unclassified	unclassified	unclassified	uncultured Bacteroidetes bacterium
	k119_367224_1	2780126421	71.4	1.87e-102	2778261443	Bacteria	Bacteroidota	Flavobacteriia	Flavobacteriales	Crocinitomicaceae	unclassified	Crocinitomicaceae bacterium
	k119_100587_1	2890806471	68.8	3.9e-90	2890804823	Bacteria	Bacteroidota	Flavobacteriia	Flavobacteriales	Crocinitomicaceae	Fluviicola	Fluviicola sp. SGL-29
	k119_16627_2	2780126421	70.4	3.14e-82	2778261443	Bacteria	Bacteroidota	Flavobacteriia	Flavobacteriales	Crocinitomicaceae	unclassified	Crocinitomicaceae bacterium
	k119_196456_1	2825992302	95.8	9.09e-111	2825992018	Bacteria	Bacteroidota	Flavobacteriia	Flavobacteriales	Crocinitomicaceae	unclassified	Crocinitomicaceae bacterium
	k119_252461_1	2503737820	68.9	1.52e-74	2503707007	Bacteria	Bacteroidota	Flavobacteriia	Flavobacteriales	Crocinitomicaceae	Fluviicola	Fluviicola taffensis
ERR598984	k119_1487271_2	8029055180	98.4	1.03e-223	8029054622	Bacteria	Bacteroidota	unclassified	unclassified	unclassified	unclassified	uncultured Bacteroidetes bacterium
ERR594307	k119_839855_1	2780122823	98.7	8.31e-217	2778261441	Bacteria	Bacteroidota	Flavobacteriia	Flavobacteriales	Crocinitomicaceae	unclassified	Crocinitomicaceae bacterium
ERR598967	k119_359721_1	8029055180	92.9	5.05e-162	8029054622	Bacteria	Bacteroidota	unclassified	unclassified	unclassified	unclassified	uncultured Bacteroidetes bacterium
ERR599006	k119_98306_4	2710549712	67	4.73e-148	2710264731	Bacteria	Bacteroidota	unclassified	unclassified	unclassified	unclassified	Bacteroidetes bacterium RIFCSPHIGHO2_02_FULL_44_7
	k119_672557_2	2825995025	96.6	4.43e-203	2825993853	Bacteria	Bacteroidota	Flavobacteriia	Flavobacteriales	Crocinitomicaceae	unclassified	Crocinitomicaceae bacterium
	k119_736814_1	2825991140	99.7	3.32e-227	2825990377	Bacteria	Bacteroidota	Flavobacteriia	Flavobacteriales	Crocinitomicaceae	unclassified	Crocinitomicaceae bacterium
	k119_841849_1	2890806471	68.6	2.2e-130	2890804823	Bacteria	Bacteroidota	Flavobacteriia	Flavobacteriales	Crocinitomicaceae	Fluviicola	Fluviicola sp. SGL-29
	k119_479588_1	2780080454	100	5.12e-111	2778261427	Bacteria	Bacteroidota	Flavobacteriia	Flavobacteriales	Crocinitomicaceae	unclassified	Crocinitomicaceae bacterium
ERR599174	k119_467396_2	2786459712	99.1	5.13e-225	2785511409	Bacteria	Candidatus Marinimicrobia	unclassified	unclassified	unclassified	unclassified	Candidatus Marinimicrobia bacterium
ERR599064	k119_191968_7	2694697342	61.9	1.53e-141	2693429794	Bacteria	Bacteroidota	unclassified	unclassified	unclassified	unclassified	unclassified
	k119_685893_3	2694697342	60.7	1.8e-137	2693429794	Bacteria	Bacteroidota	unclassified	unclassified	unclassified	unclassified	unclassified
	k119_628684_1	2780126421	68.3	6.14e-142	2778261443	Bacteria	Bacteroidota	Flavobacteriia	Flavobacteriales	Crocinitomicaceae	unclassified	Crocinitomicaceae bacterium
	k119_214545_4	2710549712	66.9	1.05e-112	2710264731	Bacteria	Bacteroidota	unclassified	unclassified	unclassified	unclassified	Bacteroidetes bacterium RIFCSPHIGHO2_02_FULL_44_7
	k119_517759_4	8026275852	93.2	0	8026275333	Bacteria	Pseudomonadota	Alphaproteobacteria	unclassified	unclassified	unclassified	uncultured SAR116 cluster alpha proteobacterium
Soil
SampleID	Query ID (ORF)	Protein ID in IUIG	% identity	e-value	Taxa ID in IUIG	Domain	Phylumn	Class	Order	Family	Genus	Species
SRR4242551	k119_11325906_1	2709755027	87.9	1.62e-88	2708742808	Bacteria	Bacteroidota	unclassified	unclassified	unclassified	unclassified	Bacteroidetes bacterium RBG_19FT_COMBO_42_7
SRR6193119	k119_2706648_1	2830526930	77	2.46e-74	2830524530	Bacteria	Bacteroidota	unclassified	unclassified	unclassified	unclassified	unclassified
SRR7093792	k119_2398487_3	2830590866	74.1	6.67e-95	2830590815	Bacteria	Bacteroidota	Bacteroidia	unclassified	unclassified	unclassified	unclassified
	k119_2185444_1	2582779587	81	2.09e-96	2582580586	Bacteria	Bacteroidota	unclassified	unclassified	unclassified	unclassified	unclassified
	k119_3067368_1	2830590866	67.6	2.08e-73	2830590815	Bacteria	Bacteroidota	Bacteroidia	unclassified	unclassified	unclassified	unclassified
SRR8556377	k119_3780007_1	2838755160	91.7	2.12e-101	2838752600	Bacteria	Bacteroidota	Cytophagia	Cytophagales	Cyclobacteriaceae	Algoriphagus	Algoriphagus litoralis
SRR5195136	k119_1086555_1	2830590866	70.8	2.27e-79	2830590815	Bacteria	Bacteroidota	Bacteroidia	unclassified	unclassified	unclassified	unclassified

## Sheet: Table S3 gluB
Supplementary Table S3. Taxonomic annotation of aminolipid biosynthesis genes predicted from contigs against IMG’s Unrestricted Isolate Genomes (IUIG) dataset (dated 11/20/2023)
gluB
Gut
SampleID	Query ID (ORF)	Protein ID in IUIG	% identity	e-value	Taxa ID in IUIG	Domain	Phylumn	Class	Order	Family	Genus	Species
Freshwater
SampleID	Query ID (ORF)	Protein ID in IUIG	% identity	e-value	Taxa ID in IUIG	Domain	Phylumn	Class	Order	Family	Genus	Species
SRR12601635	k119_2259057_2	8068114674	90.6	6.48e-155	8068113222	Bacteria	Pseudomonadota	Alphaproteobacteria	Rhodobacterales	Roseobacteraceae	Roseovarius	Roseovarius atlanticus
	k119_2229315_8	2831949455	89.2	3.64e-155	2831947122	Bacteria	Pseudomonadota	Alphaproteobacteria	Rhodobacterales	Paracoccaceae	Rhodosalinus	Rhodosalinus sediminis
	k119_1311453_3	2587698199	74.5	8.06e-122	2585428049	Bacteria	Pseudomonadota	Alphaproteobacteria	Rhodobacterales	Paracoccaceae	unclassified	unclassified
	k119_1523859_1	2895596904	98.4	4.88e-172	2895596700	Bacteria	Pseudomonadota	Alphaproteobacteria	Rhodobacterales	Roseobacteraceae	Roseovarius	Roseovarius gahaiensis
	k119_1873743_14	2994066712	92.2	8.16e-165	2994065011	Bacteria	Pseudomonadota	Alphaproteobacteria	Rhodobacterales	Paracoccaceae	unclassified	Rhodobacteraceae bacterium 63075
	k119_972243_2	2884661552	89.4	7.68e-155	2884660177	Bacteria	Pseudomonadota	Alphaproteobacteria	Rhodobacterales	Roseobacteraceae	Roseovarius	Roseovarius sp. A46
	k119_2138444_1	2624504573	92.3	1.13e-157	2623620449	Bacteria	Pseudomonadota	Alphaproteobacteria	Rhodobacterales	Roseobacteraceae	Roseovarius	Roseovarius tolerans
	k119_1820112_2	2884670084	70.8	9.47e-115	2884667308	Bacteria	Pseudomonadota	Alphaproteobacteria	Rhodobacterales	Roseobacteraceae	Roseovarius	Roseovarius sp. A-2
	k119_90997_1	8056274689	91.2	4.48e-116	8056272506	Bacteria	Pseudomonadota	Alphaproteobacteria	Rhodobacterales	Roseobacteraceae	Primorskyibacter	Primorskyibacter aestuariivivens
	k119_1391681_1	2994090085	82.5	4.09e-101	2994089628	Bacteria	Pseudomonadota	Alphaproteobacteria	Rhodobacterales	Paracoccaceae	unclassified	Rhodobacteraceae bacterium W635
	k119_491864_1	8047703102	84.2	1.29e-103	8047696455	Bacteria	Pseudomonadota	Alphaproteobacteria	Rhodobacterales	Roseobacteraceae	Roseibacterium	Roseibacterium beibuensis
	k119_879860_3	2634641242	87.8	1.44e-169	2634166172	Bacteria	Pseudomonadota	Alphaproteobacteria	Hyphomicrobiales	Salinarimonadaceae	Saliniramus	Saliniramus fredricksonii
	k119_1585229_1	638909519	72	9.07e-85	638341184	Bacteria	Pseudomonadota	Alphaproteobacteria	Rhodobacterales	Roseobacteraceae	Roseovarius	Roseovarius sp. 217
	k119_1159284_1	2624504573	98	8.42e-103	2623620449	Bacteria	Pseudomonadota	Alphaproteobacteria	Rhodobacterales	Roseobacteraceae	Roseovarius	Roseovarius tolerans
	k119_1745225_2	2884670084	65.2	3.32e-79	2884667308	Bacteria	Pseudomonadota	Alphaproteobacteria	Rhodobacterales	Roseobacteraceae	Roseovarius	Roseovarius sp. A-2
	k119_1666840_1	2634641242	58.1	9.8e-70	2634166172	Bacteria	Pseudomonadota	Alphaproteobacteria	Hyphomicrobiales	Salinarimonadaceae	Saliniramus	Saliniramus fredricksonii
	k119_663102_2	2999210372	70.6	5.72e-73	2999208603	Bacteria	Pseudomonadota	Alphaproteobacteria	Rhodobacterales	unclassified	unclassified	Rhodobacterales bacterium HKCCE3408
	k119_507763_4	2624504573	91.6	2.26e-107	2623620449	Bacteria	Pseudomonadota	Alphaproteobacteria	Rhodobacterales	Roseobacteraceae	Roseovarius	Roseovarius tolerans
	k119_880376_1	2887004455	80	2.89e-65	2887003593	Bacteria	Pseudomonadota	Alphaproteobacteria	Rhodobacterales	Paracoccaceae	Aliishimia	Aliishimia ponticola
	k119_1967493_2	2831657158	69.6	5.65e-118	2831655652	Bacteria	Pseudomonadota	Alphaproteobacteria	Rhodobacterales	Paracoccaceae	Roseibaca	Roseibaca ekhonensis
	k119_890835_1	2843396842	81.4	1.49e-58	2843396798	Bacteria	Pseudomonadota	Alphaproteobacteria	Rhodobacterales	Roseobacteraceae	Roseovarius	Roseovarius amoyensis
	k119_2025011_1	2742206002	71.9	8.07e-55	2740892146	Bacteria	Pseudomonadota	Alphaproteobacteria	Rhodobacterales	Roseobacteraceae	Roseovarius	Roseovarius sp. HI0049
	k119_1243765_1	2688631298	77.1	2.87e-51	2687453399	Bacteria	Pseudomonadota	Alphaproteobacteria	Rhodobacterales	Paracoccaceae	Frigidibacter	Frigidibacter mobilis
	k119_2175359_1	2956971609	68.9	1.6e-52	2956970615	Bacteria	Pseudomonadota	Alphaproteobacteria	Rhodobacterales	Roseobacteraceae	Thalassovita	Thalassovita mangrovi
	k119_1265133_1	2884661552	91.7	1.83e-65	2884660177	Bacteria	Pseudomonadota	Alphaproteobacteria	Rhodobacterales	Roseobacteraceae	Roseovarius	Roseovarius sp. A46
	k119_937626_8	2930930708	89.4	2.09e-161	2930928012	Bacteria	Pseudomonadota	Alphaproteobacteria	Rhodobacterales	Roseobacteraceae	Marivita	unclassified
	k119_2218037_2	2895598782	94.5	2.36e-176	2895596700	Bacteria	Pseudomonadota	Alphaproteobacteria	Rhodobacterales	Roseobacteraceae	Roseovarius	Roseovarius gahaiensis
	k119_2132843_1	2999213502	83	1.17e-57	2999212582	Bacteria	Pseudomonadota	Alphaproteobacteria	Rhodobacterales	unclassified	unclassified	Rhodobacterales bacterium HKCCSP123
SRR5896115	k119_447749_2	3001613301	55.7	9.56e-78	3001612729	Bacteria	Pseudomonadota	Alphaproteobacteria	Rhodobacterales	Paracoccaceae	Tabrizicola	Tabrizicola sp. SY72
	k119_2540077_1	3001613301	50.2	3.44e-60	3001612729	Bacteria	Pseudomonadota	Alphaproteobacteria	Rhodobacterales	Paracoccaceae	Tabrizicola	Tabrizicola sp. SY72
	k119_66835_1	2891486323	54	6.43e-59	2891483275	Bacteria	Pseudomonadota	Alphaproteobacteria	Rhodobacterales	Paracoccaceae	Gemmobacter	Gemmobacter caeruleus
SRR12676975	k119_605139_4	8062922186	77.8	5.67e-137	8062919694	Bacteria	Pseudomonadota	Alphaproteobacteria	Rhodobacterales	Paracoccaceae	Frigidibacter	Frigidibacter albus
	k119_486117_6	2919682462	58	1.15e-80	2919679072	Bacteria	Pseudomonadota	Alphaproteobacteria	Rhodobacterales	Paracoccaceae	Pseudorhodobacter	Pseudorhodobacter sp. 4114
	k119_211974_7	2999182421	75.1	2.52e-137	2999178367	Bacteria	Pseudomonadota	Alphaproteobacteria	Rhodospirillales	Acetobacteraceae	Sabulicella	Sabulicella rubraurantiaca
	k119_1106795_1	2919682462	53.2	9.19e-40	2919679072	Bacteria	Pseudomonadota	Alphaproteobacteria	Rhodobacterales	Paracoccaceae	Pseudorhodobacter	Pseudorhodobacter sp. 4114
SRR6475633	k119_2172587_2	2919682462	54.1	4.06e-71	2919679072	Bacteria	Pseudomonadota	Alphaproteobacteria	Rhodobacterales	Paracoccaceae	Pseudorhodobacter	Pseudorhodobacter sp. 4114
	k119_2786090_1	2891486323	54.4	7.85e-72	2891483275	Bacteria	Pseudomonadota	Alphaproteobacteria	Rhodobacterales	Paracoccaceae	Gemmobacter	Gemmobacter caeruleus
SRR11844784	k119_676034_4	2840758179	60.5	1.66e-85	2840755556	Bacteria	Pseudomonadota	Alphaproteobacteria	Rhodobacterales	Paracoccaceae	Rhodovulum	Rhodovulum sulfidophilum
SRR6476077	k119_1927300_3	8046912750	79.3	8.94e-141	8046909770	Bacteria	Pseudomonadota	Alphaproteobacteria	Rhodobacterales	Paracoccaceae	Tabrizicola	Tabrizicola rongguiensis
SRR7182500	k119_169769_5	8046912750	75.8	1.94e-138	8046909770	Bacteria	Pseudomonadota	Alphaproteobacteria	Rhodobacterales	Paracoccaceae	Tabrizicola	Tabrizicola rongguiensis
	k119_232638_1	8046912750	86.4	6.98e-55	8046909770	Bacteria	Pseudomonadota	Alphaproteobacteria	Rhodobacterales	Paracoccaceae	Tabrizicola	Tabrizicola rongguiensis
	k119_271637_2	2999194235	58.7	8.58e-97	2999188571	Bacteria	Pseudomonadota	Alphaproteobacteria	Rhodospirillales	Azospirillaceae	Arenibaculum	Arenibaculum pallidiluteum
	k119_429763_2	2830779658	70.7	1.05e-136	2830777115	Bacteria	Pseudomonadota	Alphaproteobacteria	unclassified	unclassified	unclassified	unclassified
	k119_432298_2	8002614869	76	1.48e-142	8002613717	Bacteria	Pseudomonadota	Alphaproteobacteria	Rhodospirillales	Acetobacteraceae	Neoroseomonas	Neoroseomonas eburnea
	k119_224010_2	2671055886	63.5	4.61e-105	2667528161	Bacteria	Pseudomonadota	Alphaproteobacteria	Rhodospirillales	Rhodospirillaceae	Caenispirillum	Caenispirillum bisanense
SRR12088347	k119_576593_5	2789897310	81.6	2.69e-162	2788500214	Bacteria	Pseudomonadota	Alphaproteobacteria	Sneathiellales	Sneathiellaceae	Sneathiella	Sneathiella sp.
	k119_188645_3	2511848222	79.5	3.2e-150	2511231162	Bacteria	Pseudomonadota	Alphaproteobacteria	Rhodospirillales	Rhodospirillaceae	Rhodospirillum	Rhodospirillum rubrum
	k119_158116_4	8064163459	100	2.21e-201	8064159345	Bacteria	Pseudomonadota	Alphaproteobacteria	Hyphomicrobiales	Reyranellaceae	Reyranella	Reyranella aquatilis
SRR12487008	k119_1688260_2	2920028303	77.7	8.9e-125	2920027823	Bacteria	Pseudomonadota	Alphaproteobacteria	Rhodobacterales	Paracoccaceae	Tabrizicola	Tabrizicola oligotrophica
	k119_584128_3	8019784592	54.5	7.39e-79	8019782355	Bacteria	Pseudomonadota	Alphaproteobacteria	Rhodobacterales	Roseobacteraceae	Sagittula	unclassified
	k119_937858_1	2831507635	61.2	1.31e-78	2831505920	Bacteria	Pseudomonadota	Alphaproteobacteria	Rhodobacterales	Paracoccaceae	Pseudotabrizicola	Pseudotabrizicola formosa
	k119_25226_1	2920028303	73.3	2.48e-120	2920027823	Bacteria	Pseudomonadota	Alphaproteobacteria	Rhodobacterales	Paracoccaceae	Tabrizicola	Tabrizicola oligotrophica
	k119_3174541_1	2776032499	85.3	2.85e-103	2775506844	Bacteria	Pseudomonadota	Alphaproteobacteria	Rhodobacterales	Paracoccaceae	unclassified	Rhodobacteraceae bacterium QY30
	k119_2438259_8	2776032499	54	1.77e-69	2775506844	Bacteria	Pseudomonadota	Alphaproteobacteria	Rhodobacterales	Paracoccaceae	unclassified	Rhodobacteraceae bacterium QY30
	k119_281346_2	2790384236	69.3	2.33e-63	2788500356	Bacteria	Pseudomonadota	Alphaproteobacteria	Rhodobacterales	Paracoccaceae	Cypionkella	Cypionkella psychrotolerans
	k119_2791794_1	2999210372	70.4	1.93e-48	2999208603	Bacteria	Pseudomonadota	Alphaproteobacteria	Rhodobacterales	unclassified	unclassified	Rhodobacterales bacterium HKCCE3408
	k119_3155105_2	2847270542	51.6	2.15e-45	2847270272	Bacteria	Pseudomonadota	Alphaproteobacteria	Rhodobacterales	Paracoccaceae	Cereibacter	Cereibacter sphaeroides
	k119_1140409_1	2999336422	64.5	1.02e-66	2999334686	Bacteria	Pseudomonadota	Alphaproteobacteria	Rhodobacterales	Paracoccaceae	Fuscibacter	Fuscibacter oryzae
SRR9924797	k119_839366_8	3001613301	61.8	1.82e-91	3001612729	Bacteria	Pseudomonadota	Alphaproteobacteria	Rhodobacterales	Paracoccaceae	Tabrizicola	Tabrizicola sp. SY72
	k119_1443156_2	2920028303	76	3.26e-127	2920027823	Bacteria	Pseudomonadota	Alphaproteobacteria	Rhodobacterales	Paracoccaceae	Tabrizicola	Tabrizicola oligotrophica
	k119_73559_1	2920028303	68.2	2.19e-105	2920027823	Bacteria	Pseudomonadota	Alphaproteobacteria	Rhodobacterales	Paracoccaceae	Tabrizicola	Tabrizicola oligotrophica
	k119_798527_2	2710459395	48.5	3.13e-55	2710264655	Bacteria	Pseudomonadota	Alphaproteobacteria	Rhodobacterales	unclassified	unclassified	Rhodobacterales bacterium RIFCSPHIGHO2_02_FULL_62_130
	k119_1190293_1	2753495989	80.4	1.89e-57	2751185828	Bacteria	Pseudomonadota	Alphaproteobacteria	Rhodobacterales	Paracoccaceae	Paracoccus	Paracoccus contaminans
	k119_1771740_1	2913921525	67.8	4.66e-47	2913920633	Bacteria	Pseudomonadota	Alphaproteobacteria	Rhodobacterales	Paracoccaceae	Pelagovum	Pelagovum pacificum
	k119_1495817_8	2884887512	69.3	3.98e-124	2884881887	Bacteria	Pseudomonadota	Alphaproteobacteria	Rhodospirillales	Azospirillaceae	Azospirillum	Azospirillum sp. TSO22-1
	k119_1095352_1	2582957356	62.6	1.49e-98	2582580668	Bacteria	Verrucomicrobiota	unclassified	unclassified	unclassified	unclassified	unclassified
	k119_496334_4	2582957356	63	9.1e-100	2582580668	Bacteria	Verrucomicrobiota	unclassified	unclassified	unclassified	unclassified	unclassified
	k119_1658206_4	2523103444	67.6	7.68e-114	2522572158	Bacteria	Pseudomonadota	Alphaproteobacteria	Rhodospirillales	Azospirillaceae	Azospirillum	Azospirillum halopraeferens
	k119_1594426_3	8049153188	71	2.1e-134	8049149440	Bacteria	Pseudomonadota	Alphaproteobacteria	Rhodospirillales	Acetobacteraceae	Limobrevibacterium	Limobrevibacterium gyesilva
SRR8870488	k119_475254_5	2776560082	71.9	7.86e-121	2775506972	Bacteria	Pseudomonadota	Alphaproteobacteria	Rhodobacterales	Paracoccaceae	Rhodobacter	Rhodobacter sp. CZR27
	k119_848810_2	8066322579	93.5	1.03e-164	8066322097	Bacteria	Pseudomonadota	Alphaproteobacteria	Rhodobacterales	Paracoccaceae	Gemmobacter	Gemmobacter aquaticus
	k119_6897_6	2920028303	72.9	7.98e-112	2920027823	Bacteria	Pseudomonadota	Alphaproteobacteria	Rhodobacterales	Paracoccaceae	Tabrizicola	Tabrizicola oligotrophica
	k119_98768_2	2828373222	89.1	1.75e-171	2828369385	Bacteria	Pseudomonadota	Alphaproteobacteria	Rhodospirillales	Acetobacteraceae	Neoroseomonas	Neoroseomonas alkaliterrae
	k119_670586_1	2837712659	79.2	6.44e-54	2837711093	Bacteria	Pseudomonadota	Alphaproteobacteria	Rhodobacterales	Paracoccaceae	Sinirhodobacter	Sinirhodobacter huangdaonensis
SRR8894380	k119_4778350_2	2920028303	72.2	1.97e-112	2920027823	Bacteria	Pseudomonadota	Alphaproteobacteria	Rhodobacterales	Paracoccaceae	Tabrizicola	Tabrizicola oligotrophica
	k119_1578980_2	2889815096	93	1.77e-170	2889813994	Bacteria	Pseudomonadota	Alphaproteobacteria	Rhodobacterales	Roseobacteraceae	Rubellimicrobium	Rubellimicrobium rubrum
	k119_2108395_68	2663679347	83.9	3.3e-167	2660238799	Bacteria	Pseudomonadota	Alphaproteobacteria	Rhodospirillales	unclassified	unclassified	uncultured Rhodospirillales bacterium
	k119_1429359_3	2710744290	88.7	2.89e-178	2710723511	Bacteria	Pseudomonadota	Alphaproteobacteria	unclassified	unclassified	unclassified	Alphaproteobacteria bacterium RIFCSPHIGHO2_12_FULL_66_14
	k119_485204_4	2710744290	89.4	2.59e-181	2710723511	Bacteria	Pseudomonadota	Alphaproteobacteria	unclassified	unclassified	unclassified	Alphaproteobacteria bacterium RIFCSPHIGHO2_12_FULL_66_14
	k119_2125677_6	2883522847	71.2	9.43e-126	2883517513	Bacteria	Pseudomonadota	Alphaproteobacteria	Rhodospirillales	Stellaceae	Stella	Stella vacuolata
	k119_3954013_12	3002368459	74.8	3.59e-141	3002367496	Bacteria	Pseudomonadota	Alphaproteobacteria	Rhodospirillales	Acetobacteraceae	Roseomonas	Roseomonas rubea
SRR6481370	k119_1393310_1	2525539138	71.1	2.31e-113	2524614723	Bacteria	Pseudomonadota	Alphaproteobacteria	Rhodobacterales	Paracoccaceae	Gemmobacter	Gemmobacter nectariphilus
	k119_920288_2	2525539138	70.6	9.39e-113	2524614723	Bacteria	Pseudomonadota	Alphaproteobacteria	Rhodobacterales	Paracoccaceae	Gemmobacter	Gemmobacter nectariphilus
	k119_230537_3	2898773263	72.1	1.56e-117	2898771401	Bacteria	Pseudomonadota	Alphaproteobacteria	Rhodobacterales	Paracoccaceae	Cereibacter	Cereibacter sediminicola
	k119_2105347_8	2891418195	70.1	2.05e-118	2891415116	Bacteria	Pseudomonadota	Alphaproteobacteria	Rhodobacterales	Paracoccaceae	Gemmobacter	Gemmobacter aestuarii
	k119_1089956_7	8054996766	77.6	4.44e-144	8054995996	Bacteria	Pseudomonadota	Alphaproteobacteria	Rhodospirillales	Acetobacteraceae	Roseomonas	Roseomonas fluvialis
	k119_12412_10	8054996766	79.3	2.82e-147	8054995996	Bacteria	Pseudomonadota	Alphaproteobacteria	Rhodospirillales	Acetobacteraceae	Roseomonas	Roseomonas fluvialis
	k119_1165194_9	2551911996	80.4	1.49e-164	2551306131	Bacteria	Pseudomonadota	Alphaproteobacteria	Hyphomicrobiales	Reyranellaceae	Reyranella	Reyranella massiliensis
SRR7052951	k119_1449513_1	2525539138	65.8	2.17e-84	2524614723	Bacteria	Pseudomonadota	Alphaproteobacteria	Rhodobacterales	Paracoccaceae	Gemmobacter	Gemmobacter nectariphilus
	k119_1049963_2	2898773263	72.1	4.44e-118	2898771401	Bacteria	Pseudomonadota	Alphaproteobacteria	Rhodobacterales	Paracoccaceae	Cereibacter	Cereibacter sediminicola
	k119_503353_73	2551911996	80.4	1.49e-164	2551306131	Bacteria	Pseudomonadota	Alphaproteobacteria	Hyphomicrobiales	Reyranellaceae	Reyranella	Reyranella massiliensis
	k119_1683835_2	8054996766	74.6	1.8e-143	8054995996	Bacteria	Pseudomonadota	Alphaproteobacteria	Rhodospirillales	Acetobacteraceae	Roseomonas	Roseomonas fluvialis
	k119_3460753_3	8002614869	77.6	1.55e-144	8002613717	Bacteria	Pseudomonadota	Alphaproteobacteria	Rhodospirillales	Acetobacteraceae	Neoroseomonas	Neoroseomonas eburnea
Marine surface water
SampleID	Query ID (ORF)	Protein ID in IUIG	% identity	e-value	Taxa ID in IUIG	Domain	Phylumn	Class	Order	Family	Genus	Species
ERR599078	k119_1301400_3	2653693331	72.8	1.51e-128	2651870075	Bacteria	Pseudomonadota	Alphaproteobacteria	Rhodobacterales	Paracoccaceae	unclassified	unclassified
	k119_786175_2	2998836748	90.8	1.17e-154	2998835319	Bacteria	Pseudomonadota	Alphaproteobacteria	Rhodobacterales	Paracoccaceae	unclassified	Paracoccaceae bacterium
	k119_429594_3	2236444127	84.2	1.06e-136	2236347013	Bacteria	Pseudomonadota	Alphaproteobacteria	unclassified	unclassified	unclassified	alpha proteobacterium SCGC AAA015-O19
	k119_663475_17	2627894143	99.6	6.05e-176	2627853514	Bacteria	Pseudomonadota	Alphaproteobacteria	Rhodobacterales	Roseobacteraceae	Roseobacter	unclassified
	k119_1457970_1	8030406493	99.2	1.2e-88	8030404164	Bacteria	Pseudomonadota	Alphaproteobacteria	Rhodobacterales	Paracoccaceae	unclassified	Paracoccaceae bacterium
	k119_1294457_2	2817784402	95.3	2.96e-158	2816332392	Bacteria	Pseudomonadota	Alphaproteobacteria	Rhodobacterales	Paracoccaceae	unclassified	Paracoccaceae bacterium
	k119_688973_2	2999865589	81.8	3.06e-109	2999865520	Bacteria	Pseudomonadota	Alphaproteobacteria	Rhodobacterales	Paracoccaceae	unclassified	Paracoccaceae bacterium
	k119_37482_1	8031196009	93.2	1.59e-127	8031195743	Bacteria	Pseudomonadota	Alphaproteobacteria	unclassified	unclassified	unclassified	uncultured Alphaproteobacteria bacterium
	k119_1011449_1	2813182376	99.4	4.32e-109	2811995120	Bacteria	Pseudomonadota	Alphaproteobacteria	Rhodobacterales	Roseobacteraceae	Marinovum	Marinovum sp.
	k119_742273_1	8030375012	90.4	1.81e-85	8030374331	Bacteria	Pseudomonadota	Alphaproteobacteria	Rhodobacterales	Paracoccaceae	unclassified	Paracoccaceae bacterium
	k119_991034_1	2813182376	94.9	1.78e-123	2811995120	Bacteria	Pseudomonadota	Alphaproteobacteria	Rhodobacterales	Roseobacteraceae	Marinovum	Marinovum sp.
	k119_334567_1	2236444127	87.8	2.57e-67	2236347013	Bacteria	Pseudomonadota	Alphaproteobacteria	unclassified	unclassified	unclassified	alpha proteobacterium SCGC AAA015-O19
ERR598955	k119_1189591_2	2627894143	98.4	5.8e-174	2627853514	Bacteria	Pseudomonadota	Alphaproteobacteria	Rhodobacterales	Roseobacteraceae	Roseobacter	unclassified
	k119_406612_2	8031068572	87.4	2.02e-138	8031067455	Bacteria	Pseudomonadota	Alphaproteobacteria	unclassified	unclassified	unclassified	uncultured Alphaproteobacteria bacterium
	k119_650111_1	8031368959	70.5	6.86e-90	8031367441	Bacteria	Pseudomonadota	Alphaproteobacteria	unclassified	unclassified	unclassified	uncultured Alphaproteobacteria bacterium
	k119_108409_2	2898192362	98.2	8.38e-71	2898191822	Bacteria	Pseudomonadota	Alphaproteobacteria	Rhodobacterales	Roseobacteraceae	Roseobacter	uncultured Roseobacter sp.
ERR598993	k119_1259912_1	8030406493	99	7e-153	8030404164	Bacteria	Pseudomonadota	Alphaproteobacteria	Rhodobacterales	Paracoccaceae	unclassified	Paracoccaceae bacterium
	k119_1110500_2	2999865589	97.5	6.22e-172	2999865520	Bacteria	Pseudomonadota	Alphaproteobacteria	Rhodobacterales	Paracoccaceae	unclassified	Paracoccaceae bacterium
	k119_1087819_1	2898190626	99.4	2.51e-108	2898190329	Bacteria	Pseudomonadota	Alphaproteobacteria	Rhodobacterales	Roseobacteraceae	Roseobacter	uncultured Roseobacter sp.
	k119_570413_1	2898192362	98.2	7.01e-116	2898191822	Bacteria	Pseudomonadota	Alphaproteobacteria	Rhodobacterales	Roseobacteraceae	Roseobacter	uncultured Roseobacter sp.
	k119_1177466_2	2653693331	88.7	9.02e-96	2651870075	Bacteria	Pseudomonadota	Alphaproteobacteria	Rhodobacterales	Paracoccaceae	unclassified	unclassified
	k119_122620_3	2817906140	99.2	1.88e-179	2816332437	Bacteria	Pseudomonadota	Alphaproteobacteria	Rhodobacterales	Paracoccaceae	unclassified	Paracoccaceae bacterium
	k119_1101529_2	2813190133	79.1	3.74e-59	2811995125	Bacteria	Pseudomonadota	Alphaproteobacteria	Rhodobacterales	Roseobacteraceae	Marinovum	Marinovum sp.
	k119_1150529_3	8031062208	94.8	5.95e-151	8031061554	Bacteria	Pseudomonadota	Alphaproteobacteria	unclassified	unclassified	unclassified	uncultured Alphaproteobacteria bacterium
	k119_223284_4	2994981028	55	6.02e-96	2994979082	Bacteria	Pseudomonadota	Alphaproteobacteria	Rhodospirillales	Terasakiellaceae	Terasakiella	Terasakiella brassicae
	k119_591323_1	2781070461	96.9	1.18e-85	2778261700	Bacteria	Pseudomonadota	Alphaproteobacteria	Rhodobacterales	Roseobacteraceae	Marinovum	Marinovum sp.
	k119_1171270_1	2739843108	96.7	5.04e-100	2739367782	Bacteria	Pseudomonadota	Alphaproteobacteria	Rhodobacterales	Paracoccaceae	unclassified	Rhodobacteraceae bacterium JGI 01_F12
	k119_1030882_2	2923877980	75	5.9e-42	2923875786	Bacteria	Pseudomonadota	Alphaproteobacteria	Rhodobacterales	Roseobacteraceae	Ruegeria	Ruegeria sp. HKCCA5763
ERR598963	k119_669658_4	2920284331	58.7	4.25e-96	2920281269	Bacteria	Pseudomonadota	Alphaproteobacteria	Sneathiellales	Sneathiellaceae	Sneathiella	Sneathiella sp. P13V-1
ERR599136	k119_1149681_1	2999865589	87.3	1.61e-154	2999865520	Bacteria	Pseudomonadota	Alphaproteobacteria	Rhodobacterales	Paracoccaceae	unclassified	Paracoccaceae bacterium
	k119_415387_4	8030375012	87.8	1.75e-156	8030374331	Bacteria	Pseudomonadota	Alphaproteobacteria	Rhodobacterales	Paracoccaceae	unclassified	Paracoccaceae bacterium
	k119_836623_2	2999865589	87.1	6.49e-127	2999865520	Bacteria	Pseudomonadota	Alphaproteobacteria	Rhodobacterales	Paracoccaceae	unclassified	Paracoccaceae bacterium
	k119_467387_5	2654294092	100	1.81e-175	2651870278	Bacteria	Pseudomonadota	Alphaproteobacteria	Rhodobacterales	Paracoccaceae	unclassified	unclassified
	k119_649833_1	2654282263	98.9	2.27e-134	2651870274	Bacteria	Pseudomonadota	Alphaproteobacteria	Rhodobacterales	Paracoccaceae	unclassified	unclassified
	k119_764029_4	8030892126	99.2	8.95e-177	8030891136	Bacteria	Pseudomonadota	Alphaproteobacteria	unclassified	unclassified	unclassified	uncultured Alphaproteobacteria bacterium
	k119_1243483_5	8030872002	99.6	5.18e-176	8030871872	Bacteria	Pseudomonadota	Alphaproteobacteria	unclassified	unclassified	unclassified	uncultured Alphaproteobacteria bacterium
	k119_490956_56	2790617363	100	1e-167	2788500421	Bacteria	Pseudomonadota	Alphaproteobacteria	Rhodobacterales	Paracoccaceae	Thioclava	Thioclava sp.
	k119_969397_1	2670079355	47.3	3.04e-62	2667527933	Bacteria	Pseudomonadota	Alphaproteobacteria	Rhodobacterales	Roseobacteraceae	Actibacterium	Actibacterium mucosum
	k119_416234_1	2999865589	85.8	2.28e-108	2999865520	Bacteria	Pseudomonadota	Alphaproteobacteria	Rhodobacterales	Paracoccaceae	unclassified	Paracoccaceae bacterium
	k119_618088_5	8031360714	77.3	4e-120	8031360302	Bacteria	Pseudomonadota	Alphaproteobacteria	unclassified	unclassified	unclassified	uncultured Alphaproteobacteria bacterium
	k119_399485_6	2920284331	58.7	4.25e-96	2920281269	Bacteria	Pseudomonadota	Alphaproteobacteria	Sneathiellales	Sneathiellaceae	Sneathiella	Sneathiella sp. P13V-1
	k119_1170038_3	2739900239	64.6	1.05e-112	2739367831	Bacteria	Pseudomonadota	Alphaproteobacteria	Rhodospirillales	Rhodospirillaceae	unclassified	Rhodospirillaceae bacterium
	k119_766956_10	2778615312	90.9	9.13e-183	2778261019	Bacteria	Pseudomonadota	Alphaproteobacteria	Rhodospirillales	Rhodospirillaceae	unclassified	Rhodospirillaceae bacterium
	k119_657637_2	2778615312	81.4	1.47e-157	2778261019	Bacteria	Pseudomonadota	Alphaproteobacteria	Rhodospirillales	Rhodospirillaceae	unclassified	Rhodospirillaceae bacterium
ERR599102	k119_558381_3	2654282263	99.6	7.38e-187	2651870274	Bacteria	Pseudomonadota	Alphaproteobacteria	Rhodobacterales	Paracoccaceae	unclassified	unclassified
	k119_639657_11	8030363527	97.5	4.41e-174	8030363067	Bacteria	Pseudomonadota	Alphaproteobacteria	Rhodobacterales	Paracoccaceae	unclassified	Paracoccaceae bacterium
	k119_641315_1	2627890860	96	2.38e-99	2627853513	Bacteria	Pseudomonadota	Alphaproteobacteria	Rhodobacterales	Roseobacteraceae	Roseobacter	unclassified
ERR598991	k119_746753_3	8030364975	98.8	3.51e-185	8030364580	Bacteria	Pseudomonadota	Alphaproteobacteria	Rhodobacterales	Paracoccaceae	unclassified	Paracoccaceae bacterium
	k119_583023_2	2813176393	96.1	7.19e-146	2811995117	Bacteria	Pseudomonadota	Alphaproteobacteria	Rhodobacterales	Roseobacteraceae	Marinovum	Marinovum sp.
	k119_559265_3	8030564178	99.6	1.95e-177	8030562471	Bacteria	Pseudomonadota	Alphaproteobacteria	Rhodobacterales	Paracoccaceae	unclassified	Paracoccaceae bacterium
	k119_124898_3	8030892126	98.3	7.36e-176	8030891136	Bacteria	Pseudomonadota	Alphaproteobacteria	unclassified	unclassified	unclassified	uncultured Alphaproteobacteria bacterium
	k119_281763_8	2788087246	99.6	2.11e-175	2786546809	Bacteria	Pseudomonadota	Alphaproteobacteria	Rhodobacterales	unclassified	unclassified	Rhodobacterales bacterium
	k119_34407_1	2813176393	90.9	1.91e-104	2811995117	Bacteria	Pseudomonadota	Alphaproteobacteria	Rhodobacterales	Roseobacteraceae	Marinovum	Marinovum sp.
	k119_426486_1	2817913725	99.2	7.46e-164	2816332442	Bacteria	Pseudomonadota	Alphaproteobacteria	Rhodobacterales	Paracoccaceae	unclassified	Paracoccaceae bacterium
ERR598989	k119_151923_1	2999865589	75.2	7.86e-76	2999865520	Bacteria	Pseudomonadota	Alphaproteobacteria	Rhodobacterales	Paracoccaceae	unclassified	Paracoccaceae bacterium
ERR599029	k119_552407_2	2515058239	97.1	5.37e-175	2514885042	Bacteria	Pseudomonadota	Alphaproteobacteria	Rhodobacterales	Paracoccaceae	unclassified	Rhodobacteraceae bacterium HIMB11
	k119_60426_5	2653693331	98.5	4.27e-190	2651870075	Bacteria	Pseudomonadota	Alphaproteobacteria	Rhodobacterales	Paracoccaceae	unclassified	unclassified
	k119_341394_7	2653693331	74.7	2.34e-130	2651870075	Bacteria	Pseudomonadota	Alphaproteobacteria	Rhodobacterales	Paracoccaceae	unclassified	unclassified
	k119_1321891_1	2515058239	90.8	6.54e-141	2514885042	Bacteria	Pseudomonadota	Alphaproteobacteria	Rhodobacterales	Paracoccaceae	unclassified	Rhodobacteraceae bacterium HIMB11
	k119_1257435_9	2813176393	94	2.36e-185	2811995117	Bacteria	Pseudomonadota	Alphaproteobacteria	Rhodobacterales	Roseobacteraceae	Marinovum	Marinovum sp.
	k119_513755_3	8030564178	98	8.91e-174	8030562471	Bacteria	Pseudomonadota	Alphaproteobacteria	Rhodobacterales	Paracoccaceae	unclassified	Paracoccaceae bacterium
	k119_423044_1	2654282263	100	4.79e-136	2651870274	Bacteria	Pseudomonadota	Alphaproteobacteria	Rhodobacterales	Paracoccaceae	unclassified	unclassified
	k119_288637_8	8030872002	100	2.57e-176	8030871872	Bacteria	Pseudomonadota	Alphaproteobacteria	unclassified	unclassified	unclassified	uncultured Alphaproteobacteria bacterium
	k119_342447_5	8030892126	98.6	1.58e-160	8030891136	Bacteria	Pseudomonadota	Alphaproteobacteria	unclassified	unclassified	unclassified	uncultured Alphaproteobacteria bacterium
	k119_131486_1	2515058239	97.4	2.16e-77	2514885042	Bacteria	Pseudomonadota	Alphaproteobacteria	Rhodobacterales	Paracoccaceae	unclassified	Rhodobacteraceae bacterium HIMB11
	k119_549212_1	2677085869	100	6.53e-67	2675903213	Bacteria	Pseudomonadota	Alphaproteobacteria	Rhodobacterales	Roseobacteraceae	Lutimaribacter	Lutimaribacter saemankumensis
	k119_418457_1	2515058239	95.5	6.66e-73	2514885042	Bacteria	Pseudomonadota	Alphaproteobacteria	Rhodobacterales	Paracoccaceae	unclassified	Rhodobacteraceae bacterium HIMB11
	k119_500121_2	2515058239	96.1	3.01e-86	2514885042	Bacteria	Pseudomonadota	Alphaproteobacteria	Rhodobacterales	Paracoccaceae	unclassified	Rhodobacteraceae bacterium HIMB11
	k119_1070671_1	2677085869	99.1	4.95e-78	2675903213	Bacteria	Pseudomonadota	Alphaproteobacteria	Rhodobacterales	Roseobacteraceae	Lutimaribacter	Lutimaribacter saemankumensis
	k119_367153_1	8062760615	95.8	3.43e-75	8062759556	Bacteria	Pseudomonadota	Alphaproteobacteria	Rhodobacterales	Paracoccaceae	Allosediminivita	Allosediminivita pacifica
	k119_748282_10	2817913725	97.8	2.46e-158	2816332442	Bacteria	Pseudomonadota	Alphaproteobacteria	Rhodobacterales	Paracoccaceae	unclassified	Paracoccaceae bacterium
	k119_339068_4	3001378349	59.8	1.68e-105	3001376127	Bacteria	Pseudomonadota	Alphaproteobacteria	Sneathiellales	Sneathiellaceae	Sneathiella	Sneathiella sedimenti
ERR599075	k119_989641_2	8030564178	99.6	1.95e-177	8030562471	Bacteria	Pseudomonadota	Alphaproteobacteria	Rhodobacterales	Paracoccaceae	unclassified	Paracoccaceae bacterium
	k119_47477_6	2788087246	99.2	2.46e-174	2786546809	Bacteria	Pseudomonadota	Alphaproteobacteria	Rhodobacterales	unclassified	unclassified	Rhodobacterales bacterium
	k119_376953_3	2654282263	100	2.45e-126	2651870274	Bacteria	Pseudomonadota	Alphaproteobacteria	Rhodobacterales	Paracoccaceae	unclassified	unclassified
	k119_58974_2	2999865589	89.4	1.77e-106	2999865520	Bacteria	Pseudomonadota	Alphaproteobacteria	Rhodobacterales	Paracoccaceae	unclassified	Paracoccaceae bacterium
	k119_1036012_1	2813176393	91.9	9.22e-112	2811995117	Bacteria	Pseudomonadota	Alphaproteobacteria	Rhodobacterales	Roseobacteraceae	Marinovum	Marinovum sp.
	k119_822763_1	2999865589	86.3	5.77e-91	2999865520	Bacteria	Pseudomonadota	Alphaproteobacteria	Rhodobacterales	Paracoccaceae	unclassified	Paracoccaceae bacterium
	k119_151797_1	8031252922	99.1	1.37e-161	8031252601	Bacteria	Pseudomonadota	Alphaproteobacteria	unclassified	unclassified	unclassified	uncultured Alphaproteobacteria bacterium
	k119_311021_1	2817913725	98.4	4.58e-167	2816332442	Bacteria	Pseudomonadota	Alphaproteobacteria	Rhodobacterales	Paracoccaceae	unclassified	Paracoccaceae bacterium
	k119_775420_1	8030892126	99.4	4.83e-128	8030891136	Bacteria	Pseudomonadota	Alphaproteobacteria	unclassified	unclassified	unclassified	uncultured Alphaproteobacteria bacterium
	k119_733736_52	8067553503	100	6.07e-191	8067551465	Bacteria	Pseudomonadota	Alphaproteobacteria	Rhodospirillales	Thalassospiraceae	Thalassospira	Thalassospira povalilytica
	k119_432977_8	2779002476	83.2	1.64e-163	2778261140	Bacteria	Pseudomonadota	Alphaproteobacteria	Rhodospirillales	Rhodospirillaceae	unclassified	Rhodospirillaceae bacterium
	k119_482144_1	8030912627	96.4	8.4e-129	8030911614	Bacteria	Pseudomonadota	Alphaproteobacteria	unclassified	unclassified	unclassified	uncultured Alphaproteobacteria bacterium
ERR599039	k119_759579_4	2654282263	98.8	3.01e-186	2651870274	Bacteria	Pseudomonadota	Alphaproteobacteria	Rhodobacterales	Paracoccaceae	unclassified	unclassified
	k119_985290_3	2999865589	81.9	1.85e-123	2999865520	Bacteria	Pseudomonadota	Alphaproteobacteria	Rhodobacterales	Paracoccaceae	unclassified	Paracoccaceae bacterium
	k119_413812_1	8031298757	91.3	2.54e-155	8031297209	Bacteria	Pseudomonadota	Alphaproteobacteria	unclassified	unclassified	unclassified	uncultured Alphaproteobacteria bacterium
	k119_1083762_1	2999865589	81.1	1.7e-113	2999865520	Bacteria	Pseudomonadota	Alphaproteobacteria	Rhodobacterales	Paracoccaceae	unclassified	Paracoccaceae bacterium
	k119_1163304_1	2817784402	95.2	7.76e-155	2816332392	Bacteria	Pseudomonadota	Alphaproteobacteria	Rhodobacterales	Paracoccaceae	unclassified	Paracoccaceae bacterium
	k119_1457587_1	2236444127	86.2	6.11e-80	2236347013	Bacteria	Pseudomonadota	Alphaproteobacteria	unclassified	unclassified	unclassified	alpha proteobacterium SCGC AAA015-O19
	k119_1222174_2	8030396960	76.8	5.7e-65	8030396189	Bacteria	Pseudomonadota	Alphaproteobacteria	Rhodobacterales	Paracoccaceae	unclassified	Paracoccaceae bacterium
ERR594307	k119_238324_1	2999865589	88.7	8.53e-88	2999865520	Bacteria	Pseudomonadota	Alphaproteobacteria	Rhodobacterales	Paracoccaceae	unclassified	Paracoccaceae bacterium
	k119_405809_3	8031252922	91.7	1.39e-145	8031252601	Bacteria	Pseudomonadota	Alphaproteobacteria	unclassified	unclassified	unclassified	uncultured Alphaproteobacteria bacterium
	k119_804094_2	8031171036	92.1	4.85e-145	8031170686	Bacteria	Pseudomonadota	Alphaproteobacteria	unclassified	unclassified	unclassified	uncultured Alphaproteobacteria bacterium
ERR599098	k119_175506_2	2788087246	99.6	2.11e-175	2786546809	Bacteria	Pseudomonadota	Alphaproteobacteria	Rhodobacterales	unclassified	unclassified	Rhodobacterales bacterium
	k119_243568_1	2999865589	86.2	4.31e-80	2999865520	Bacteria	Pseudomonadota	Alphaproteobacteria	Rhodobacterales	Paracoccaceae	unclassified	Paracoccaceae bacterium
ERR599006	k119_623456_2	8030350902	97.1	8.55e-172	8030350696	Bacteria	Pseudomonadota	Alphaproteobacteria	Rhodobacterales	Paracoccaceae	unclassified	Paracoccaceae bacterium
	k119_770044_1	8030396960	96.3	2.74e-168	8030396189	Bacteria	Pseudomonadota	Alphaproteobacteria	Rhodobacterales	Paracoccaceae	unclassified	Paracoccaceae bacterium
	k119_1396873_3	2813200229	95.5	1.79e-166	2811995128	Bacteria	Pseudomonadota	Alphaproteobacteria	Rhodobacterales	Roseobacteraceae	Marinovum	Marinovum sp.
	k119_923309_3	2817906140	98.8	5.39e-179	2816332437	Bacteria	Pseudomonadota	Alphaproteobacteria	Rhodobacterales	Paracoccaceae	unclassified	Paracoccaceae bacterium
	k119_1078274_2	8031196009	94.6	1.04e-166	8031195743	Bacteria	Pseudomonadota	Alphaproteobacteria	unclassified	unclassified	unclassified	uncultured Alphaproteobacteria bacterium
	k119_1353566_1	8031196009	93.4	1.7e-111	8031195743	Bacteria	Pseudomonadota	Alphaproteobacteria	unclassified	unclassified	unclassified	uncultured Alphaproteobacteria bacterium
	k119_238915_1	2999865589	99.3	1.49e-91	2999865520	Bacteria	Pseudomonadota	Alphaproteobacteria	Rhodobacterales	Paracoccaceae	unclassified	Paracoccaceae bacterium
	k119_16828_2	2817784402	93.6	1.48e-110	2816332392	Bacteria	Pseudomonadota	Alphaproteobacteria	Rhodobacterales	Paracoccaceae	unclassified	Paracoccaceae bacterium
	k119_519167_1	2813094675	92.4	2.01e-82	2811995082	Bacteria	Pseudomonadota	Alphaproteobacteria	Rhodobacterales	Roseobacteraceae	Marinovum	Marinovum sp.
	k119_1419616_1	2646749632	47.8	1.92e-40	2645727736	Bacteria	Pseudomonadota	Alphaproteobacteria	Rhodobacterales	Paracoccaceae	Rhodovulum	Rhodovulum sp. NI22
	k119_916791_1	8031132909	96.4	1.56e-93	8031132306	Bacteria	Pseudomonadota	Alphaproteobacteria	unclassified	unclassified	unclassified	uncultured Alphaproteobacteria bacterium
	k119_1179210_1	8031068572	81	7.5e-115	8031067455	Bacteria	Pseudomonadota	Alphaproteobacteria	unclassified	unclassified	unclassified	uncultured Alphaproteobacteria bacterium
ERR599174	k119_43206_2	8030375012	98.4	3.78e-176	8030374331	Bacteria	Pseudomonadota	Alphaproteobacteria	Rhodobacterales	Paracoccaceae	unclassified	Paracoccaceae bacterium
	k119_199192_1	2622842807	98.9	5.03e-134	2622736431	Bacteria	Pseudomonadota	Alphaproteobacteria	Rhodobacterales	Roseobacteraceae	Sulfitobacter	Sulfitobacter pontiacus
	k119_86607_1	2817906140	97.9	3.5e-175	2816332437	Bacteria	Pseudomonadota	Alphaproteobacteria	Rhodobacterales	Paracoccaceae	unclassified	Paracoccaceae bacterium
	k119_477741_1	2817784402	96.5	5.29e-139	2816332392	Bacteria	Pseudomonadota	Alphaproteobacteria	Rhodobacterales	Paracoccaceae	unclassified	Paracoccaceae bacterium
	k119_615607_1	8031196009	96	6.26e-103	8031195743	Bacteria	Pseudomonadota	Alphaproteobacteria	unclassified	unclassified	unclassified	uncultured Alphaproteobacteria bacterium
	k119_578260_1	8030375012	90.5	9.33e-78	8030374331	Bacteria	Pseudomonadota	Alphaproteobacteria	Rhodobacterales	Paracoccaceae	unclassified	Paracoccaceae bacterium
ERR599064	k119_496202_2	2712504765	99.6	3.26e-177	2711768164	Bacteria	Pseudomonadota	Alphaproteobacteria	Rhodobacterales	Paracoccaceae	Tritonibacter	Tritonibacter mobilis
	k119_967170_2	2743787547	100	6.54e-175	2740892516	Bacteria	Pseudomonadota	Alphaproteobacteria	Rhodobacterales	Paracoccaceae	unclassified	Rhodobacteraceae bacterium SB2
	k119_72181_2	2781070461	98.4	5.37e-177	2778261700	Bacteria	Pseudomonadota	Alphaproteobacteria	Rhodobacterales	Roseobacteraceae	Marinovum	Marinovum sp.
	k119_419502_2	8030375012	82.5	1.4e-146	8030374331	Bacteria	Pseudomonadota	Alphaproteobacteria	Rhodobacterales	Paracoccaceae	unclassified	Paracoccaceae bacterium
	k119_419480_2	2236444127	82.9	1.34e-144	2236347013	Bacteria	Pseudomonadota	Alphaproteobacteria	unclassified	unclassified	unclassified	alpha proteobacterium SCGC AAA015-O19
	k119_170421_1	2631101723	99.6	1.73e-161	2630968259	Bacteria	Pseudomonadota	Alphaproteobacteria	Rhodobacterales	Roseobacteraceae	Salipiger	Salipiger profundus
	k119_845530_3	2236444127	74.6	8.48e-136	2236347013	Bacteria	Pseudomonadota	Alphaproteobacteria	unclassified	unclassified	unclassified	alpha proteobacterium SCGC AAA015-O19
	k119_565348_8	2813118995	97.5	1.6e-171	2811995092	Bacteria	Pseudomonadota	Alphaproteobacteria	Rhodobacterales	Roseobacteraceae	Marinovum	Marinovum sp.
	k119_970722_1	2236444127	92.8	1.58e-137	2236347013	Bacteria	Pseudomonadota	Alphaproteobacteria	unclassified	unclassified	unclassified	alpha proteobacterium SCGC AAA015-O19
	k119_310033_2	8020007856	61.8	5.39e-87	8020005513	Bacteria	Pseudomonadota	Alphaproteobacteria	Rhodobacterales	Paracoccaceae	Amylibacter	Amylibacter sp. IMCC11727
	k119_158326_1	2813182376	100	1.67e-86	2811995120	Bacteria	Pseudomonadota	Alphaproteobacteria	Rhodobacterales	Roseobacteraceae	Marinovum	Marinovum sp.
	k119_583427_1	2999865589	88.2	3.73e-75	2999865520	Bacteria	Pseudomonadota	Alphaproteobacteria	Rhodobacterales	Paracoccaceae	unclassified	Paracoccaceae bacterium
	k119_36054_2	2731923912	92.2	4.13e-166	2731639249	Bacteria	Pseudomonadota	Alphaproteobacteria	Rhodobacterales	Roseobacteraceae	Roseobacter	Roseobacter sp. SCGC AG-487_B10
ERR598979	k119_162702_6	8030564178	99.6	1.95e-177	8030562471	Bacteria	Pseudomonadota	Alphaproteobacteria	Rhodobacterales	Paracoccaceae	unclassified	Paracoccaceae bacterium
	k119_205568_1	8030892126	100	1.07e-132	8030891136	Bacteria	Pseudomonadota	Alphaproteobacteria	unclassified	unclassified	unclassified	uncultured Alphaproteobacteria bacterium
	k119_40434_1	8030364975	98.3	1.2e-79	8030364580	Bacteria	Pseudomonadota	Alphaproteobacteria	Rhodobacterales	Paracoccaceae	unclassified	Paracoccaceae bacterium
	k119_9938_1	2999865589	95.7	2.34e-73	2999865520	Bacteria	Pseudomonadota	Alphaproteobacteria	Rhodobacterales	Paracoccaceae	unclassified	Paracoccaceae bacterium
Soil
SampleID	Query ID (ORF)	Protein ID in IUIG	% identity	e-value	Taxa ID in IUIG	Domain	Phylumn	Class	Order	Family	Genus	Species
SRR6193119	k119_2314613_17	2848866705	71	1.24e-131	2848865092	Bacteria	Pseudomonadota	Alphaproteobacteria	Rhodospirillales	Azospirillaceae	Azospirillum	Azospirillum thermophilum
	k119_1835645_4	2994185025	75	7.72e-135	2994184340	Bacteria	Pseudomonadota	Alphaproteobacteria	Rhodospirillales	Acetobacteraceae	Caldovatus	Caldovatus sediminis
	k119_1342533_6	2994144406	69.4	1.5e-128	2994143686	Bacteria	Pseudomonadota	Alphaproteobacteria	Rhodospirillales	Rhodospirillaceae	unclassified	Rhodospirillaceae bacterium SYSU D60014
	k119_2556895_2	2788702527	74.1	2.19e-134	2788499841	Bacteria	Pseudomonadota	Alphaproteobacteria	Rhodospirillales	Stellaceae	Stella	Stella humosa
ERR1700730	k119_4380869_5	2883509116	70.8	3.23e-123	2883504266	Bacteria	Pseudomonadota	Alphaproteobacteria	Rhodospirillales	Stellaceae	Stella	Stella sp. ATCC 35155
	k119_3068211_5	2883509116	71	8.02e-131	2883504266	Bacteria	Pseudomonadota	Alphaproteobacteria	Rhodospirillales	Stellaceae	Stella	Stella sp. ATCC 35155
SRR7093792	k119_3986858_2	2994144406	71.2	6.5e-132	2994143686	Bacteria	Pseudomonadota	Alphaproteobacteria	Rhodospirillales	Rhodospirillaceae	unclassified	Rhodospirillaceae bacterium SYSU D60014
	k119_7083113_1	2883297286	70.4	1.23e-123	2883291878	Bacteria	Pseudomonadota	Alphaproteobacteria	Rhodospirillales	Rhodospirillaceae	Hypericibacter	Hypericibacter terrae
	k119_4996231_1	2883297286	70.5	1.58e-115	2883291878	Bacteria	Pseudomonadota	Alphaproteobacteria	Rhodospirillales	Rhodospirillaceae	Hypericibacter	Hypericibacter terrae
	k119_4099470_1	2994144406	71.7	6.58e-128	2994143686	Bacteria	Pseudomonadota	Alphaproteobacteria	Rhodospirillales	Rhodospirillaceae	unclassified	Rhodospirillaceae bacterium SYSU D60014
	k119_7334099_4	2788702527	70.9	9.37e-128	2788499841	Bacteria	Pseudomonadota	Alphaproteobacteria	Rhodospirillales	Stellaceae	Stella	Stella humosa
	k119_629291_1	2883509116	70	3.58e-122	2883504266	Bacteria	Pseudomonadota	Alphaproteobacteria	Rhodospirillales	Stellaceae	Stella	Stella sp. ATCC 35155
	k119_2137709_5	2886950331	93.2	4.19e-187	2886942716	Bacteria	Pseudomonadota	Alphaproteobacteria	Hyphomicrobiales	Reyranellaceae	Reyranella	Reyranella soli
	k119_5011326_4	2883509116	70.8	3.23e-123	2883504266	Bacteria	Pseudomonadota	Alphaproteobacteria	Rhodospirillales	Stellaceae	Stella	Stella sp. ATCC 35155
	k119_6318918_2	2788702527	73.2	3.81e-118	2788499841	Bacteria	Pseudomonadota	Alphaproteobacteria	Rhodospirillales	Stellaceae	Stella	Stella humosa
SRR7042370	k119_470214_2	2663679347	87	6.99e-171	2660238799	Bacteria	Pseudomonadota	Alphaproteobacteria	Rhodospirillales	unclassified	unclassified	uncultured Rhodospirillales bacterium
	k119_8701539_2	2633134043	68.5	4.63e-128	2630968760	Bacteria	Pseudomonadota	Alphaproteobacteria	Rhodospirillales	Azospirillaceae	Azospirillum	Azospirillum thiophilum
SRR5195115	k119_892782_1	2695078596	64.8	3.51e-70	2693429904	Bacteria	Pseudomonadota	Alphaproteobacteria	Rhodobacterales	Paracoccaceae	Rubrimonas	Rubrimonas cliftonensis
	k119_762362_1	2695078596	78.2	1.54e-52	2693429904	Bacteria	Pseudomonadota	Alphaproteobacteria	Rhodobacterales	Paracoccaceae	Rubrimonas	Rubrimonas cliftonensis
	k119_958683_6	2909880658	87.1	1.04e-173	2909873574	Bacteria	Pseudomonadota	Alphaproteobacteria	Rhodospirillales	Rhodospirillaceae	unclassified	Rhodospirillaceae bacterium SYSU D60006
SRR5195120	k119_3511601_5	2901870649	88.8	9.74e-161	2901868343	Bacteria	Pseudomonadota	Alphaproteobacteria	Rhodobacterales	Paracoccaceae	Paracoccus	Paracoccus lichenicola
	k119_2598999_2	2695078596	68.1	1.52e-116	2693429904	Bacteria	Pseudomonadota	Alphaproteobacteria	Rhodobacterales	Paracoccaceae	Rubrimonas	Rubrimonas cliftonensis
	k119_375554_1	2999762557	73.5	1.11e-76	2999761178	Bacteria	Pseudomonadota	Alphaproteobacteria	Rhodobacterales	Paracoccaceae	Thermohalobaculum	Thermohalobaculum xanthum
	k119_2628816_1	2695078596	62.7	7.5e-66	2693429904	Bacteria	Pseudomonadota	Alphaproteobacteria	Rhodobacterales	Paracoccaceae	Rubrimonas	Rubrimonas cliftonensis
SRR8556377	k119_945056_2	2999762557	65.2	4.1e-117	2999761178	Bacteria	Pseudomonadota	Alphaproteobacteria	Rhodobacterales	Paracoccaceae	Thermohalobaculum	Thermohalobaculum xanthum
	k119_3282555_2	8045941060	69.7	2.15e-116	8045939178	Bacteria	Pseudomonadota	Alphaproteobacteria	Rhodobacterales	Paracoccaceae	Limibaculum	Limibaculum sediminis
	k119_17678_2	2999762557	65.6	2.38e-117	2999761178	Bacteria	Pseudomonadota	Alphaproteobacteria	Rhodobacterales	Paracoccaceae	Thermohalobaculum	Thermohalobaculum xanthum
	k119_2142963_2	2789634378	62.3	5.67e-78	2788500133	Bacteria	Pseudomonadota	Alphaproteobacteria	Rhodobacterales	Paracoccaceae	unclassified	Rhodobacteraceae bacterium CG2_30_10_405
	k119_1965658_3	2523103444	64.4	1.64e-115	2522572158	Bacteria	Pseudomonadota	Alphaproteobacteria	Rhodospirillales	Azospirillaceae	Azospirillum	Azospirillum halopraeferens
ERR1700761	k119_3104090_6	2890250649	76.7	2.38e-143	2890245281	Bacteria	Pseudomonadota	Alphaproteobacteria	Rhodospirillales	Acetobacteraceae	Acidisphaera	Acidisphaera sp. S103
SRR15167843	k119_2462553_7	2883297286	70.4	8.97e-129	2883291878	Bacteria	Pseudomonadota	Alphaproteobacteria	Rhodospirillales	Rhodospirillaceae	Hypericibacter	Hypericibacter terrae
	k119_701484_12	8049153188	80.5	6.98e-147	8049149440	Bacteria	Pseudomonadota	Alphaproteobacteria	Rhodospirillales	Acetobacteraceae	Limobrevibacterium	Limobrevibacterium gyesilva
	k119_2524413_6	2883509116	69.4	2.42e-121	2883504266	Bacteria	Pseudomonadota	Alphaproteobacteria	Rhodospirillales	Stellaceae	Stella	Stella sp. ATCC 35155
	k119_5824897_3	8049153188	77.1	1.04e-141	8049149440	Bacteria	Pseudomonadota	Alphaproteobacteria	Rhodospirillales	Acetobacteraceae	Limobrevibacterium	Limobrevibacterium gyesilva
	k119_7445857_1	2883509116	68.5	5.16e-122	2883504266	Bacteria	Pseudomonadota	Alphaproteobacteria	Rhodospirillales	Stellaceae	Stella	Stella sp. ATCC 35155
	k119_8055478_3	2788702527	67	5.81e-125	2788499841	Bacteria	Pseudomonadota	Alphaproteobacteria	Rhodospirillales	Stellaceae	Stella	Stella humosa
	k119_3740878_2	8064163459	84.8	1.79e-171	8064159345	Bacteria	Pseudomonadota	Alphaproteobacteria	Hyphomicrobiales	Reyranellaceae	Reyranella	Reyranella aquatilis
	k119_3633957_4	2999194235	74.6	1.56e-132	2999188571	Bacteria	Pseudomonadota	Alphaproteobacteria	Rhodospirillales	Azospirillaceae	Arenibaculum	Arenibaculum pallidiluteum
	k119_5050391_1	2883509116	69.8	4.89e-122	2883504266	Bacteria	Pseudomonadota	Alphaproteobacteria	Rhodospirillales	Stellaceae	Stella	Stella sp. ATCC 35155
	k119_2375351_2	2843708129	68	3.4e-123	2843707184	Bacteria	Pseudomonadota	Alphaproteobacteria	Rhodospirillales	Azospirillaceae	Azospirillum	Azospirillum sp. TSH100
	k119_950582_1	2883509116	72.1	3.78e-128	2883504266	Bacteria	Pseudomonadota	Alphaproteobacteria	Rhodospirillales	Stellaceae	Stella	Stella sp. ATCC 35155
	k119_726841_4	2788702527	67.8	1.29e-122	2788499841	Bacteria	Pseudomonadota	Alphaproteobacteria	Rhodospirillales	Stellaceae	Stella	Stella humosa
SRR5195136	k119_1537579_2	2788702527	72.4	2.51e-131	2788499841	Bacteria	Pseudomonadota	Alphaproteobacteria	Rhodospirillales	Stellaceae	Stella	Stella humosa
	k119_1537779_3	2788702527	70	2.14e-125	2788499841	Bacteria	Pseudomonadota	Alphaproteobacteria	Rhodospirillales	Stellaceae	Stella	Stella humosa
	k119_2362840_2	2788702527	77.9	6.02e-61	2788499841	Bacteria	Pseudomonadota	Alphaproteobacteria	Rhodospirillales	Stellaceae	Stella	Stella humosa
	k119_1248466_1	2788702527	73.7	3.6e-139	2788499841	Bacteria	Pseudomonadota	Alphaproteobacteria	Rhodospirillales	Stellaceae	Stella	Stella humosa
SRR5215467	k119_5561412_2	2883509116	69	1.31e-120	2883504266	Bacteria	Pseudomonadota	Alphaproteobacteria	Rhodospirillales	Stellaceae	Stella	Stella sp. ATCC 35155
	k119_5764077_1	2883509116	71.6	1.26e-123	2883504266	Bacteria	Pseudomonadota	Alphaproteobacteria	Rhodospirillales	Stellaceae	Stella	Stella sp. ATCC 35155
SRR7091522	k119_2378424_1	2999194235	72.4	1.98e-122	2999188571	Bacteria	Pseudomonadota	Alphaproteobacteria	Rhodospirillales	Azospirillaceae	Arenibaculum	Arenibaculum pallidiluteum
	k119_555315_2	2964024735	71.5	4.77e-144	2964022255	Bacteria	Pseudomonadota	Alphaproteobacteria	Rhodospirillales	Acetobacteraceae	Lichenicoccus	Lichenicoccus roseus
	k119_3168282_1	2883509116	68.3	3.08e-115	2883504266	Bacteria	Pseudomonadota	Alphaproteobacteria	Rhodospirillales	Stellaceae	Stella	Stella sp. ATCC 35155
	k119_2324608_1	2806384978	74.5	1.57e-127	2806310414	Bacteria	Pseudomonadota	Alphaproteobacteria	Rhodospirillales	Azospirillaceae	Nitrospirillum	Nitrospirillum amazonense
	k119_1582315_2	8049153188	70.1	1.27e-134	8049149440	Bacteria	Pseudomonadota	Alphaproteobacteria	Rhodospirillales	Acetobacteraceae	Limobrevibacterium	Limobrevibacterium gyesilva
SRR2124832	k119_838504_1	8001038252	64	2.8e-101	8001037260	Bacteria	Pseudomonadota	Alphaproteobacteria	Sphingomonadales	Sphingosinicellaceae	unclassified	Sphingosinicellaceae bacterium PAMC 29367
	k119_1260259_7	2999903429	70.3	1.3e-116	2999900612	Bacteria	Pseudomonadota	Alphaproteobacteria	Sphingomonadales	Sphingosinicellaceae	Sandaracinobacteroides	Sandaracinobacteroides saxicola

## Sheet: Table S3 olsA
Supplementary Table S3. Taxonomic annotation of aminolipid biosynthesis genes predicted from contigs against IMG’s Unrestricted Isolate Genomes (IUIG) dataset (dated 11/20/2023)
olsA
Gut
SampleID	Query ID (ORF)	Protein ID in IUIG	% identity	e-value	Taxa ID in IUIG	Domain	Phylumn	Class	Order	Family	Genus	Species
SRS011134	k119_120988_7	648922921	96.8	1.43e-196	648861006	Bacteria	Pseudomonadota	Betaproteobacteria	Burkholderiales	unclassified	unclassified	Burkholderiales bacterium 1_1_47
SRS011239	k119_127619_7	648922921	99.3	5.43e-201	648861006	Bacteria	Pseudomonadota	Betaproteobacteria	Burkholderiales	unclassified	unclassified	Burkholderiales bacterium 1_1_47
SRS011271	k119_148319_5	648922921	96.4	4.99e-197	648861006	Bacteria	Pseudomonadota	Betaproteobacteria	Burkholderiales	unclassified	unclassified	Burkholderiales bacterium 1_1_47
SRS011405	k119_78437_5	648922921	96	4.1e-196	648861006	Bacteria	Pseudomonadota	Betaproteobacteria	Burkholderiales	unclassified	unclassified	Burkholderiales bacterium 1_1_47
SRS011586	k119_71020_3	2541438707	100	6.42e-186	2541047009	Bacteria	Pseudomonadota	Betaproteobacteria	Burkholderiales	Sutterellaceae	Sutterella	Sutterella wadsworthensis
SRS015190	k119_37731_16	648922921	96.4	4.99e-197	648861006	Bacteria	Pseudomonadota	Betaproteobacteria	Burkholderiales	unclassified	unclassified	Burkholderiales bacterium 1_1_47
SRS016989	k119_48868_17	2541438707	100	6.42e-186	2541047009	Bacteria	Pseudomonadota	Betaproteobacteria	Burkholderiales	Sutterellaceae	Sutterella	Sutterella wadsworthensis
SRS017307	k119_76158_85	650087200	100	6.42e-186	649990021	Bacteria	Pseudomonadota	Betaproteobacteria	Burkholderiales	Sutterellaceae	Sutterella	Sutterella wadsworthensis
SRS021484	k119_63217_49	648922921	96.8	1.43e-196	648861006	Bacteria	Pseudomonadota	Betaproteobacteria	Burkholderiales	unclassified	unclassified	Burkholderiales bacterium 1_1_47
SRS023971	k119_38436_6	650087200	96.5	3.45e-179	649990021	Bacteria	Pseudomonadota	Betaproteobacteria	Burkholderiales	Sutterellaceae	Sutterella	Sutterella wadsworthensis
SRS045004	k119_81384_8	2541438707	100	6.42e-186	2541047009	Bacteria	Pseudomonadota	Betaproteobacteria	Burkholderiales	Sutterellaceae	Sutterella	Sutterella wadsworthensis
	k119_86049_3	2678690135	98.9	2.17e-189	2675903629	Bacteria	Pseudomonadota	Betaproteobacteria	Burkholderiales	Sutterellaceae	Sutterella	Sutterella sp. KLE1602
SRS058770	k119_33679_34	648922921	100	3.27e-202	648861006	Bacteria	Pseudomonadota	Betaproteobacteria	Burkholderiales	unclassified	unclassified	Burkholderiales bacterium 1_1_47
Freshwater
SampleID	Query ID (ORF)	Protein ID in IUIG	% identity	e-value	Taxa ID in IUIG	Domain	Phylumn	Class	Order	Family	Genus	Species
SRR5754711	k119_16605_23	3001045269	60.5	1.97e-96	3001042391	Bacteria	Pseudomonadota	Gammaproteobacteria	Methylococcales	Methylococcaceae	Methylococcus	Methylococcus sp. EFPC2
	k119_962970_1	2664315471	45.9	1.12e-54	2663762768	Bacteria	Pseudomonadota	Gammaproteobacteria	Pseudomonadales	Pseudomonadaceae	Pseudomonas	Pseudomonas jinjuensis
	k119_1052482_15	2595245381	45	1.92e-56	2593339180	Bacteria	Verrucomicrobiota	unclassified	unclassified	unclassified	unclassified	unclassified
	k119_956624_2	2595245381	47.9	6.05e-69	2593339180	Bacteria	Verrucomicrobiota	unclassified	unclassified	unclassified	unclassified	unclassified
	k119_272813_1	8057795872	68.7	8.44e-109	8057794565	Bacteria	Pseudomonadota	Gammaproteobacteria	Methylococcales	Methylococcaceae	Methylobacter	Methylobacter psychrophilus
	k119_74657_1	2595264565	97.1	2.95e-114	2593339192	Bacteria	Pseudomonadota	unclassified	unclassified	unclassified	unclassified	unclassified
	k119_570100_2	2639306298	57.3	1.34e-78	2636416104	Bacteria	Pseudomonadota	Betaproteobacteria	Ferrovales	Ferrovaceae	Ferrovum	Ferrovum myxofaciens
	k119_161291_3	2582950381	71.4	1.39e-124	2582580665	Bacteria	Verrucomicrobiota	unclassified	unclassified	unclassified	unclassified	unclassified
	k119_552930_4	2582957357	79.6	9.51e-129	2582580668	Bacteria	Verrucomicrobiota	unclassified	unclassified	unclassified	unclassified	unclassified
	k119_65988_2	2595245381	54.3	2.76e-83	2593339180	Bacteria	Verrucomicrobiota	unclassified	unclassified	unclassified	unclassified	unclassified
	k119_104565_4	2595245381	55.7	4.77e-57	2593339180	Bacteria	Verrucomicrobiota	unclassified	unclassified	unclassified	unclassified	unclassified
	k119_309975_7	2582957357	64	7.98e-109	2582580668	Bacteria	Verrucomicrobiota	unclassified	unclassified	unclassified	unclassified	unclassified
	k119_970019_2	2595245381	60.4	4.75e-69	2593339180	Bacteria	Verrucomicrobiota	unclassified	unclassified	unclassified	unclassified	unclassified
	k119_140454_2	2582957357	63.3	5.7e-111	2582580668	Bacteria	Verrucomicrobiota	unclassified	unclassified	unclassified	unclassified	unclassified
	k119_504365_4	2595245381	59.4	8.19e-89	2593339180	Bacteria	Verrucomicrobiota	unclassified	unclassified	unclassified	unclassified	unclassified
SRR12601635	k119_1565425_7	2994068390	84.9	5.33e-175	2994065011	Bacteria	Pseudomonadota	Alphaproteobacteria	Rhodobacterales	Paracoccaceae	unclassified	Rhodobacteraceae bacterium 63075
	k119_937626_2	2930930589	97.5	3.25e-196	2930928012	Bacteria	Pseudomonadota	Alphaproteobacteria	Rhodobacterales	Roseobacteraceae	Marivita	unclassified
	k119_1735270_2	2999213052	80.4	3.25e-160	2999212582	Bacteria	Pseudomonadota	Alphaproteobacteria	Rhodobacterales	unclassified	unclassified	Rhodobacterales bacterium HKCCSP123
	k119_1575282_2	8002764568	76.2	8.11e-141	8002761742	Bacteria	Pseudomonadota	Alphaproteobacteria	Rhodobacterales	Roseobacteraceae	Roseovarius	Roseovarius indicus
	k119_1592697_1	2684522508	67.1	3.52e-111	2681813552	Bacteria	Pseudomonadota	Alphaproteobacteria	Rhodobacterales	Roseobacteraceae	Jannaschia	Jannaschia aquimarina
	k119_476289_2	2994089724	99.2	3.85e-191	2994089628	Bacteria	Pseudomonadota	Alphaproteobacteria	Rhodobacterales	Paracoccaceae	unclassified	Rhodobacteraceae bacterium W635
	k119_851678_2	2620436676	72.7	2.77e-141	2619619026	Bacteria	Pseudomonadota	Alphaproteobacteria	Rhodobacterales	Roseobacteraceae	Roseovarius	Roseovarius tolerans
	k119_2235898_2	2620436676	78	6.21e-141	2619619026	Bacteria	Pseudomonadota	Alphaproteobacteria	Rhodobacterales	Roseobacteraceae	Roseovarius	Roseovarius tolerans
	k119_2119542_6	2831949396	83.5	3.24e-161	2831947122	Bacteria	Pseudomonadota	Alphaproteobacteria	Rhodobacterales	Paracoccaceae	Rhodosalinus	Rhodosalinus sediminis
	k119_1173987_3	8068114440	87.7	6.8e-174	8068113222	Bacteria	Pseudomonadota	Alphaproteobacteria	Rhodobacterales	Roseobacteraceae	Roseovarius	Roseovarius atlanticus
	k119_1882138_1	2620436676	92.3	3.44e-150	2619619026	Bacteria	Pseudomonadota	Alphaproteobacteria	Rhodobacterales	Roseobacteraceae	Roseovarius	Roseovarius tolerans
	k119_979469_1	2840912457	85.9	1.07e-113	2840908651	Bacteria	Pseudomonadota	Alphaproteobacteria	Rhodobacterales	Roseobacteraceae	Roseovarius	Roseovarius nitratireducens
	k119_570183_4	2811854308	95.8	6.53e-197	2808606984	Bacteria	Pseudomonadota	Gammaproteobacteria	Pseudomonadales	Marinobacteraceae	Marinobacter	unclassified
	k119_1972920_1	2620436676	78.3	9.93e-98	2619619026	Bacteria	Pseudomonadota	Alphaproteobacteria	Rhodobacterales	Roseobacteraceae	Roseovarius	Roseovarius tolerans
	k119_2218037_1	2701214053	68.6	1.05e-97	2700988706	Bacteria	Pseudomonadota	Alphaproteobacteria	Rhodobacterales	Roseobacteraceae	Roseovarius	Roseovarius pacificus
	k119_724955_2	2582605501	70.1	1.74e-125	2582580507	Bacteria	Pseudomonadota	Alphaproteobacteria	Rhodobacterales	Paracoccaceae	Rhodobaca	unclassified
	k119_1464161_2	2811888609	75.7	7.35e-73	2808606991	Bacteria	Pseudomonadota	Alphaproteobacteria	unclassified	unclassified	unclassified	unclassified
	k119_653394_1	2999194234	62.1	4.71e-111	2999188571	Bacteria	Pseudomonadota	Alphaproteobacteria	Rhodospirillales	Azospirillaceae	Arenibaculum	Arenibaculum pallidiluteum
	k119_310806_2	2899487578	82.8	1.54e-154	2899484102	Bacteria	Pseudomonadota	Gammaproteobacteria	Pseudomonadales	Marinobacteraceae	Marinobacter	Marinobacter panjinensis
	k119_556574_1	2620436676	94.2	8.73e-126	2619619026	Bacteria	Pseudomonadota	Alphaproteobacteria	Rhodobacterales	Roseobacteraceae	Roseovarius	Roseovarius tolerans
	k119_927660_1	2956885847	78.6	4.53e-72	2956884279	Bacteria	Pseudomonadota	Alphaproteobacteria	Rhodobacterales	Roseobacteraceae	Salibaculum	Salibaculum griseiflavum
	k119_865959_2	8046477843	91.6	3.02e-175	8046475983	Bacteria	Pseudomonadota	Gammaproteobacteria	Chromatiales	Ectothiorhodospiraceae	Aquisalimonas	Aquisalimonas lutea
	k119_1551377_10	2899482812	66	3.5e-118	2899480561	Bacteria	Pseudomonadota	Gammaproteobacteria	Pseudomonadales	Marinobacteraceae	Marinobacter	Marinobacter halotolerans
	k119_663135_4	2517807403	75.5	7.59e-136	2517572117	Bacteria	Pseudomonadota	Gammaproteobacteria	Chromatiales	Ectothiorhodospiraceae	Thioalkalivibrio	Thioalkalivibrio sp. ALE9
	k119_415853_6	2806945527	45.8	3.2e-71	2806310620	Bacteria	Pseudomonadota	Alphaproteobacteria	unclassified	unclassified	unclassified	unclassified
	k119_201108_2	2574473558	81.2	7.4e-120	2574179780	Bacteria	Pseudomonadota	Gammaproteobacteria	Pseudomonadales	Marinobacteraceae	Marinobacter	Marinobacter sp. MCTG268
	k119_1136654_20	2993867118	78.7	1.52e-149	2993864872	Bacteria	Pseudomonadota	Gammaproteobacteria	Chromatiales	Chromatiaceae	Halochromatium	Halochromatium salexigens
	k119_145392_1	2694872008	80.8	2.18e-80	2693429856	Bacteria	Pseudomonadota	Alphaproteobacteria	Rhodobacterales	Paracoccaceae	Albimonas	Albimonas donghaensis
	k119_140637_4	2895598781	95.4	3.61e-100	2895596700	Bacteria	Pseudomonadota	Alphaproteobacteria	Rhodobacterales	Roseobacteraceae	Roseovarius	Roseovarius gahaiensis
	k119_274103_1	2806920028	85	1.01e-87	2806310612	Bacteria	Pseudomonadota	Alphaproteobacteria	Rhodobacterales	Paracoccaceae	unclassified	unclassified
	k119_119863_1	2899463423	69.7	6.91e-103	2899460962	Bacteria	Pseudomonadota	Gammaproteobacteria	Pseudomonadales	Marinobacteraceae	Marinobacter	Marinobacter confluentis
	k119_1880338_4	2795592236	53.3	4.11e-83	2795385375	Bacteria	Pseudomonadota	Gammaproteobacteria	Chromatiales	unclassified	unclassified	unclassified
	k119_310034_3	2521964133	57.5	6.85e-93	2521172692	Bacteria	Pseudomonadota	Gammaproteobacteria	Chromatiales	Ectothiorhodospiraceae	Thioalkalivibrio	Thioalkalivibrio nitratireducens
	k119_381750_11	8046477843	70	1.54e-119	8046475983	Bacteria	Pseudomonadota	Gammaproteobacteria	Chromatiales	Ectothiorhodospiraceae	Aquisalimonas	Aquisalimonas lutea
	k119_12172_1	2838955871	99.3	8.44e-101	2838952725	Bacteria	Pseudomonadota	Alphaproteobacteria	Rhodobacterales	Roseobacteraceae	Roseovarius	Roseovarius sp. TE539
	k119_838166_4	2839676040	85.2	2.65e-163	2839674000	Bacteria	Pseudomonadota	Gammaproteobacteria	Chromatiales	Ectothiorhodospiraceae	Spiribacter	Spiribacter halobius
	k119_1853223_8	2634641864	82.9	4.2e-115	2634166172	Bacteria	Pseudomonadota	Alphaproteobacteria	Hyphomicrobiales	Salinarimonadaceae	Saliniramus	Saliniramus fredricksonii
	k119_2258452_1	2525349711	83	2.63e-150	2524614672	Bacteria	Pseudomonadota	Gammaproteobacteria	Oceanospirillales	Saccharospirillaceae	Saccharospirillum	Saccharospirillum impatiens
	k119_871402_1	2742204609	87.2	8.78e-61	2740892146	Bacteria	Pseudomonadota	Alphaproteobacteria	Rhodobacterales	Roseobacteraceae	Roseovarius	Roseovarius sp. HI0049
SRR5896115	k119_1434872_2	2957149773	66.9	8.2e-130	2957146052	Bacteria	Pseudomonadota	Alphaproteobacteria	Rhodobacterales	Paracoccaceae	Stagnihabitans	Stagnihabitans tardus
	k119_2149928_1	3001613782	80.7	1.65e-96	3001612729	Bacteria	Pseudomonadota	Alphaproteobacteria	Rhodobacterales	Paracoccaceae	Tabrizicola	Tabrizicola sp. SY72
	k119_2696272_106	2786502838	56.4	3.49e-84	2785511443	Bacteria	Candidatus Marinimicrobia	unclassified	unclassified	unclassified	unclassified	Candidatus Marinimicrobia bacterium
	k119_746803_2	2828549872	70	7e-119	2828549778	Bacteria	Pseudomonadota	Betaproteobacteria	Nitrosomonadales	Nitrosomonadaceae	Nitrosomonas	Nitrosomonas sp.
	k119_1244332_58	2671441740	72.5	1.16e-132	2671180073	Bacteria	Pseudomonadota	Betaproteobacteria	Nitrosomonadales	Nitrosomonadaceae	Nitrosospira	Nitrosospira sp. Nsp11
	k119_1269678_39	2889606506	60.6	1.49e-93	2889603775	Bacteria	Pseudomonadota	Betaproteobacteria	Burkholderiales	Alcaligenaceae	Sheuella	Sheuella amnicola
	k119_2170801_1	2887817176	95	1.5e-154	2887816199	Bacteria	Pseudomonadota	Betaproteobacteria	Nitrosomonadales	Methylophilaceae	Candidatus Methylopumilus	Candidatus Methylopumilus universalis
	k119_348713_2	2664002216	93.2	1.12e-140	2663762675	Bacteria	Pseudomonadota	Betaproteobacteria	Nitrosomonadales	Methylophilaceae	Candidatus Methylopumilus	Candidatus Methylopumilus planktonicus
	k119_2139563_3	2664001249	90.9	2.46e-140	2663762675	Bacteria	Pseudomonadota	Betaproteobacteria	Nitrosomonadales	Methylophilaceae	Candidatus Methylopumilus	Candidatus Methylopumilus planktonicus
	k119_2480700_2	2648362182	49.8	3.74e-77	2645728114	Bacteria	Pseudomonadota	Betaproteobacteria	Burkholderiales	Burkholderiaceae	Polynucleobacter	Polynucleobacter rarus
	k119_687125_4	2887813537	88.8	2.14e-143	2887813469	Bacteria	Pseudomonadota	Betaproteobacteria	Nitrosomonadales	Methylophilaceae	Candidatus Methylopumilus	Candidatus Methylopumilus universalis
	k119_1767523_13	2910215163	77.1	1.56e-122	2910211790	Bacteria	Gemmatimonadota	Gemmatimonadetes	Gemmatimonadales	Gemmatimonadaceae	Gemmatimonas	Gemmatimonas groenlandica
SRR12676975	k119_956280_1	2928287794	64.7	2.38e-88	2928284429	Bacteria	Pseudomonadota	Alphaproteobacteria	Hyphomicrobiales	Xanthobacteraceae	Labrys	Labrys wisconsinensis
	k119_842326_15	2827993241	49.2	3e-73	2827992976	Bacteria	Pseudomonadota	Alphaproteobacteria	Hyphomicrobiales	Beijerinckiaceae	Pseudochelatococcus	Pseudochelatococcus contaminans
	k119_1112236_1	2830039713	75.2	3.45e-119	2830037985	Bacteria	Pseudomonadota	Alphaproteobacteria	Sphingomonadales	Sphingosinicellaceae	Polymorphobacter	Polymorphobacter fuscus
	k119_198575_2	2957149773	73.5	3.02e-84	2957146052	Bacteria	Pseudomonadota	Alphaproteobacteria	Rhodobacterales	Paracoccaceae	Stagnihabitans	Stagnihabitans tardus
	k119_898727_2	8055164380	92.8	1.01e-204	8055163344	Bacteria	Pseudomonadota	Alphaproteobacteria	Rhodospirillales	Acetobacteraceae	Sediminicoccus	Sediminicoccus rosea
	k119_1113645_124	2523339763	82.4	2.27e-149	2523231034	Bacteria	Pseudomonadota	Alphaproteobacteria	Sphingomonadales	Sphingosinicellaceae	Sandarakinorhabdus	Sandarakinorhabdus limnophila
	k119_829697_2	2882837593	57.7	2.67e-102	2882837327	Bacteria	Pseudomonadota	Alphaproteobacteria	Rhodospirillales	Acetobacteraceae	Rhodovarius	Rhodovarius crocodyli
	k119_86681_3	2891418196	73.7	9e-87	2891415116	Bacteria	Pseudomonadota	Alphaproteobacteria	Rhodobacterales	Paracoccaceae	Gemmobacter	Gemmobacter aestuarii
	k119_233159_1	2619133628	65.6	9.4e-96	2617271214	Bacteria	unclassified	unclassified	unclassified	unclassified	unclassified	bacterium YEK0313
	k119_158216_7	2599425315	46.3	1.43e-60	2599185172	Bacteria	Pseudomonadota	Betaproteobacteria	Neisseriales	Chitinibacteraceae	Formivibrio	Formivibrio citricus
	k119_136797_2	2983266260	85.7	5.72e-157	2983264480	Bacteria	Pseudomonadota	Betaproteobacteria	Burkholderiales	Burkholderiaceae	Polynucleobacter	Polynucleobacter sp. 73C-SIWE
	k119_829697_3	2883578796	67.3	1.04e-111	2883577096	Bacteria	Pseudomonadota	Alphaproteobacteria	Rhodospirillales	Acetobacteraceae	Roseococcus	Roseococcus sp. SYP-B2431
	k119_244636_3	2624397166	75.3	1.11e-126	2623620424	Bacteria	Pseudomonadota	Betaproteobacteria	Burkholderiales	unclassified	unclassified	unclassified
	k119_986835_14	2739428591	64	1.02e-98	2739367531	Bacteria	Pseudomonadota	Betaproteobacteria	Burkholderiales	Comamonadaceae	Limnohabitans	Limnohabitans sp. JGI_MCM14ME254
	k119_538883_2	2650333224	85.8	2.41e-139	2648501562	Bacteria	Pseudomonadota	Betaproteobacteria	Nitrosomonadales	Methylophilaceae	unclassified	unclassified
	k119_526792_16	2861370053	60.2	3.86e-99	2861366533	Bacteria	Pseudomonadota	Betaproteobacteria	Burkholderiales	Burkholderiaceae	Quisquiliibacterium	Quisquiliibacterium transsilvanicum
	k119_445049_1	2983330738	87.6	1.02e-132	2983329917	Bacteria	Pseudomonadota	Betaproteobacteria	Burkholderiales	Burkholderiaceae	Polynucleobacter	Polynucleobacter sp. UB-Piko-W3
	k119_994848_2	2983330738	98.9	3.71e-186	2983329917	Bacteria	Pseudomonadota	Betaproteobacteria	Burkholderiales	Burkholderiaceae	Polynucleobacter	Polynucleobacter sp. UB-Piko-W3
	k119_987131_1	2619619027	65.5	5.31e-121	2619618801	Bacteria	Pseudomonadota	Betaproteobacteria	unclassified	unclassified	unclassified	beta proteobacterium SCGC AAA027-C02
	k119_835521_19	2964140558	70.5	2.71e-116	2964137202	Bacteria	Pseudomonadota	Betaproteobacteria	Burkholderiales	Sphaerotilaceae	Azohydromonas	Azohydromonas sediminis
	k119_1140815_89	2641782370	94.8	1.8e-196	2639763050	Bacteria	Pseudomonadota	Alphaproteobacteria	Sphingomonadales	Sphingomonadaceae	Novosphingobium	Novosphingobium sp. AAP93
	k119_453118_1	2883339077	51.4	4.63e-61	2883336408	Bacteria	Pseudomonadota	Alphaproteobacteria	Hyphomicrobiales	Parvibaculaceae	Pyruvatibacter	Pyruvatibacter mobilis
	k119_250397_1	2994709069	72	2.22e-78	2994704340	Bacteria	Pseudomonadota	Alphaproteobacteria	Hyphomicrobiales	Alsobacteraceae	Alsobacter	Alsobacter metallidurans
	k119_510020_2	2624380568	79.4	8.62e-137	2623620420	Bacteria	Pseudomonadota	Betaproteobacteria	Burkholderiales	unclassified	unclassified	unclassified
	k119_664591_2	2583056990	81.3	1.51e-132	2582580712	Bacteria	Pseudomonadota	unclassified	unclassified	unclassified	unclassified	unclassified
	k119_259685_81	2624313049	68	4.91e-121	2623620403	Bacteria	Pseudomonadota	Betaproteobacteria	unclassified	unclassified	unclassified	unclassified
	k119_32675_11	8047851530	37.2	3.81e-43	8047850607	Bacteria	Acidobacteriota	Terriglobia	Terriglobales	Acidobacteriaceae	Terriglobus	Terriglobus tenax
	k119_548493_2	8000839515	47.6	2.32e-63	8000839481	Bacteria	Pseudomonadota	Betaproteobacteria	Burkholderiales	unclassified	unclassified	Burkholderiales bacterium
	k119_1078157_6	2582622836	70.5	2.54e-115	2582580513	Bacteria	Actinomycetota	unclassified	unclassified	unclassified	unclassified	unclassified
	k119_1202059_5	2810367442	78.7	8.19e-128	2808606701	Bacteria	Pseudomonadota	Betaproteobacteria	Burkholderiales	Burkholderiaceae	Polynucleobacter	Polynucleobacter acidiphobus
SRR6475633	k119_4812827_2	2957149773	75.1	2.14e-96	2957146052	Bacteria	Pseudomonadota	Alphaproteobacteria	Rhodobacterales	Paracoccaceae	Stagnihabitans	Stagnihabitans tardus
	k119_6965225_2	2893931810	74.8	1.27e-130	2893929457	Bacteria	Pseudomonadota	Alphaproteobacteria	Hyphomicrobiales	Aestuariivirgaceae	Aestuariivirga	Aestuariivirga litoralis
	k119_5142517_14	2786502838	56.4	4.95e-84	2785511443	Bacteria	Candidatus Marinimicrobia	unclassified	unclassified	unclassified	unclassified	Candidatus Marinimicrobia bacterium
	k119_2343724_3	2664002216	92.1	4.45e-152	2663762675	Bacteria	Pseudomonadota	Betaproteobacteria	Nitrosomonadales	Methylophilaceae	Candidatus Methylopumilus	Candidatus Methylopumilus planktonicus
	k119_7318902_1	2774876414	84	2.57e-126	2773857926	Bacteria	Pseudomonadota	Betaproteobacteria	Burkholderiales	Burkholderiaceae	Polynucleobacter	Polynucleobacter cosmopolitanus
	k119_8721752_1	2757605334	99.2	1.73e-183	2757320404	Bacteria	Pseudomonadota	Betaproteobacteria	Burkholderiales	Comamonadaceae	Limnohabitans	unclassified
	k119_2476037_1	2664002216	94.5	1.62e-129	2663762675	Bacteria	Pseudomonadota	Betaproteobacteria	Nitrosomonadales	Methylophilaceae	Candidatus Methylopumilus	Candidatus Methylopumilus planktonicus
	k119_7990498_1	2664002216	92.6	9.82e-146	2663762675	Bacteria	Pseudomonadota	Betaproteobacteria	Nitrosomonadales	Methylophilaceae	Candidatus Methylopumilus	Candidatus Methylopumilus planktonicus
	k119_233307_1	2739418499	97.4	1.2e-130	2739367517	Bacteria	Pseudomonadota	unclassified	unclassified	unclassified	unclassified	Pseudomonadota bacterium
	k119_4196791_1	2910215163	74.7	2.1e-106	2910211790	Bacteria	Gemmatimonadota	Gemmatimonadetes	Gemmatimonadales	Gemmatimonadaceae	Gemmatimonas	Gemmatimonas groenlandica
	k119_1014096_1	2883372054	92.8	8.19e-124	2883371115	Bacteria	Pseudomonadota	Betaproteobacteria	Nitrosomonadales	Methylophilaceae	Candidatus Methylopumilus	Candidatus Methylopumilus universalis
SRR11844784	k119_252374_2	8057395274	68.1	8.95e-126	8057394550	Bacteria	Pseudomonadota	Alphaproteobacteria	Rhodobacterales	Paracoccaceae	Sedimentimonas	Sedimentimonas flavescens
	k119_133489_3	2881907729	88.1	1.51e-166	2881906619	Bacteria	Pseudomonadota	Alphaproteobacteria	Hyphomicrobiales	Phyllobacteriaceae	Aquibium	Aquibium carbonis
	k119_288412_2	2861721024	84.3	9e-165	2861716478	Bacteria	Pseudomonadota	Alphaproteobacteria	Hyphomicrobiales	Nitrobacteraceae	Afipia	Afipia massiliensis
	k119_61382_8	2568883380	84.7	2.74e-159	2568526096	Bacteria	Pseudomonadota	Alphaproteobacteria	Hyphomicrobiales	Nitrobacteraceae	Afipia	Afipia sp. OHSU_II-uncloned
	k119_288361_2	2861721024	85.8	1.4e-168	2861716478	Bacteria	Pseudomonadota	Alphaproteobacteria	Hyphomicrobiales	Nitrobacteraceae	Afipia	Afipia massiliensis
	k119_669658_3	2521973809	86.1	4.37e-179	2521172694	Bacteria	Pseudomonadota	Alphaproteobacteria	Hyphomicrobiales	Hyphomicrobiaceae	Hyphomicrobium	Hyphomicrobium zavarzinii
	k119_461207_2	2521973809	86.9	1.62e-180	2521172694	Bacteria	Pseudomonadota	Alphaproteobacteria	Hyphomicrobiales	Hyphomicrobiaceae	Hyphomicrobium	Hyphomicrobium zavarzinii
	k119_99996_17	2835322565	80	4.51e-164	2835320347	Bacteria	Pseudomonadota	Alphaproteobacteria	Hyphomicrobiales	Hyphomicrobiaceae	Hyphomicrobium	Hyphomicrobium sp. NDB2Meth4
	k119_121331_11	2835322565	84	5.18e-170	2835320347	Bacteria	Pseudomonadota	Alphaproteobacteria	Hyphomicrobiales	Hyphomicrobiaceae	Hyphomicrobium	Hyphomicrobium sp. NDB2Meth4
	k119_558401_1	2688307586	87.4	1.65e-142	2687453316	Bacteria	Pseudomonadota	Alphaproteobacteria	Hyphomicrobiales	Boseaceae	Bosea	Bosea sp. PAMC 26642
	k119_1098934_9	2832478320	98.9	5.51e-186	2832473198	Bacteria	Pseudomonadota	Alphaproteobacteria	Hyphomicrobiales	Kaistiaceae	Kaistia	Kaistia algarum
	k119_628477_5	2521973809	85	3.8e-126	2521172694	Bacteria	Pseudomonadota	Alphaproteobacteria	Hyphomicrobiales	Hyphomicrobiaceae	Hyphomicrobium	Hyphomicrobium zavarzinii
	k119_971545_1	3001671227	94.8	2.43e-162	3001666676	Bacteria	Pseudomonadota	Alphaproteobacteria	Hyphomicrobiales	Methylocystaceae	Methylocystis	Methylocystis sp. H62
	k119_543569_28	2516605584	81.2	4.37e-144	2516493024	Bacteria	Pseudomonadota	Alphaproteobacteria	Hyphomicrobiales	Methylocystaceae	Methylosinus	Methylosinus sp. LW4
	k119_145492_1	2507408919	93.6	2.96e-175	2507262027	Bacteria	Pseudomonadota	Alphaproteobacteria	Hyphomicrobiales	Methylocystaceae	Methylosinus	Methylosinus trichosporium
	k119_807315_2	3001671227	91.9	4.28e-156	3001666676	Bacteria	Pseudomonadota	Alphaproteobacteria	Hyphomicrobiales	Methylocystaceae	Methylocystis	Methylocystis sp. H62
	k119_121000_18	2576793116	79.7	8.66e-134	2574180437	Bacteria	Pseudomonadota	Alphaproteobacteria	Hyphomicrobiales	Beijerinckiaceae	Methylocapsa	Methylocapsa aurea
	k119_947079_2	2576793116	59.1	6.72e-102	2574180437	Bacteria	Pseudomonadota	Alphaproteobacteria	Hyphomicrobiales	Beijerinckiaceae	Methylocapsa	Methylocapsa aurea
	k119_338902_1	3001664625	89.2	1.77e-166	3001662531	Bacteria	Pseudomonadota	Alphaproteobacteria	Hyphomicrobiales	Methylocystaceae	Methylocystis	Methylocystis sp. L43
	k119_998612_3	8066302647	86.1	9.3e-155	8066302019	Bacteria	Pseudomonadota	Alphaproteobacteria	Hyphomicrobiales	Methylocystaceae	Methylocystis	Methylocystis rosea
	k119_215456_99	2576793116	65.8	2.27e-102	2574180437	Bacteria	Pseudomonadota	Alphaproteobacteria	Hyphomicrobiales	Beijerinckiaceae	Methylocapsa	Methylocapsa aurea
	k119_612310_1	646831537	67.5	2.22e-110	646564551	Bacteria	Pseudomonadota	Betaproteobacteria	Nitrosomonadales	Methylophilaceae	Methylotenera	Methylotenera versatilis
	k119_1089932_5	2710833425	92	4.69e-162	2710723567	Bacteria	Pseudomonadota	Betaproteobacteria	Burkholderiales	unclassified	unclassified	Burkholderiales bacterium RIFCSPHIGHO2_12_FULL_67_38
	k119_1109559_3	2710833425	66.9	1.53e-112	2710723567	Bacteria	Pseudomonadota	Betaproteobacteria	Burkholderiales	unclassified	unclassified	Burkholderiales bacterium RIFCSPHIGHO2_12_FULL_67_38
	k119_561717_3	2832652647	88.5	1.82e-156	2832650035	Bacteria	Pseudomonadota	Betaproteobacteria	Rhodocyclales	Azonexaceae	Azonexus	Azonexus hydrophilus
	k119_306510_2	2710833425	67.1	2.93e-113	2710723567	Bacteria	Pseudomonadota	Betaproteobacteria	Burkholderiales	unclassified	unclassified	Burkholderiales bacterium RIFCSPHIGHO2_12_FULL_67_38
	k119_260850_2	2712904769	36.2	8.89e-42	2711768335	Bacteria	unclassified	Deltaproteobacteria	unclassified	unclassified	unclassified	Deltaproteobacteria bacterium RIFCSPLOWO2_12_FULL_60_19
	k119_65142_3	2999253213	46.2	8.56e-53	2999252559	Bacteria	Planctomycetota	unclassified	unclassified	unclassified	unclassified	Planctomycetes bacterium Pla86
	k119_166875_3	3000413311	63.6	3.48e-112	3000413198	Bacteria	Pseudomonadota	Betaproteobacteria	Nitrosomonadales	Sterolibacteriaceae	Sulfuricystis	Sulfuricystis multivorans
SRR6476077	k119_2066389_5	3001613782	65	1.08e-121	3001612729	Bacteria	Pseudomonadota	Alphaproteobacteria	Rhodobacterales	Paracoccaceae	Tabrizicola	Tabrizicola sp. SY72
	k119_1689697_9	8000942950	77.6	3.27e-140	8000939276	Bacteria	Pseudomonadota	Alphaproteobacteria	Hyphomicrobiales	unclassified	unclassified	Rhizobiales bacterium dw_265
	k119_2489221_33	2755618997	64.3	5.39e-112	2754412603	Bacteria	Pseudomonadota	Alphaproteobacteria	Hyphomicrobiales	Boseaceae	Bosea	Bosea sp. 124
	k119_718226_12	2523339763	98.1	3.23e-185	2523231034	Bacteria	Pseudomonadota	Alphaproteobacteria	Sphingomonadales	Sphingosinicellaceae	Sandarakinorhabdus	Sandarakinorhabdus limnophila
	k119_46726_3	2656140017	46.4	1.04e-66	2654587884	Bacteria	Pseudomonadota	Alphaproteobacteria	Hyphomicrobiales	Rhodovibrionaceae	Limimonas	Limimonas halophila
	k119_3006281_1	8002646862	80.1	7.02e-150	8002643975	Bacteria	Pseudomonadota	Alphaproteobacteria	Rhodospirillales	Acetobacteraceae	Roseomonas	Roseomonas sp. AR75
	k119_3057041_4	2828370365	74.3	1.07e-158	2828369385	Bacteria	Pseudomonadota	Alphaproteobacteria	Rhodospirillales	Acetobacteraceae	Neoroseomonas	Neoroseomonas alkaliterrae
	k119_161144_8	2774876414	82.9	5.95e-138	2773857926	Bacteria	Pseudomonadota	Betaproteobacteria	Burkholderiales	Burkholderiaceae	Polynucleobacter	Polynucleobacter cosmopolitanus
	k119_1449033_2	2645002849	62.5	7.67e-100	2643221797	Bacteria	Pseudomonadota	Betaproteobacteria	Burkholderiales	Comamonadaceae	Pseudorhodoferax	Pseudorhodoferax sp. Leaf267
	k119_2615694_3	2756689085	46.1	4.6e-58	2756170251	Bacteria	Pseudomonadota	Betaproteobacteria	Burkholderiales	Alcaligenaceae	Pusillimonas	unclassified
	k119_1764750_1	2887814441	95	3.42e-156	2887813469	Bacteria	Pseudomonadota	Betaproteobacteria	Nitrosomonadales	Methylophilaceae	Candidatus Methylopumilus	Candidatus Methylopumilus universalis
	k119_1322957_4	2739428591	63	6.61e-98	2739367531	Bacteria	Pseudomonadota	Betaproteobacteria	Burkholderiales	Comamonadaceae	Limnohabitans	Limnohabitans sp. JGI_MCM14ME254
	k119_1867772_2	2737687203	99.2	1.84e-160	2737471678	Bacteria	Pseudomonadota	unclassified	unclassified	unclassified	unclassified	Pseudomonadota bacterium
	k119_2132603_4	2739428591	62.8	1.89e-97	2739367531	Bacteria	Pseudomonadota	Betaproteobacteria	Burkholderiales	Comamonadaceae	Limnohabitans	Limnohabitans sp. JGI_MCM14ME254
	k119_2352821_1	2656140017	61.7	4.62e-65	2654587884	Bacteria	Pseudomonadota	Alphaproteobacteria	Hyphomicrobiales	Rhodovibrionaceae	Limimonas	Limimonas halophila
	k119_1726693_1	2737687203	96.2	2.22e-156	2737471678	Bacteria	Pseudomonadota	unclassified	unclassified	unclassified	unclassified	Pseudomonadota bacterium
	k119_2126417_2	2830704352	90	2.67e-123	2830703132	Bacteria	Pseudomonadota	Betaproteobacteria	Burkholderiales	Burkholderiaceae	Polynucleobacter	unclassified
	k119_1340872_3	2895336895	86.5	2.01e-145	2895336439	Bacteria	Pseudomonadota	Betaproteobacteria	Burkholderiales	Comamonadaceae	Limnohabitans	Limnohabitans sp. Bal53
	k119_673508_2	2619622179	99.6	3.78e-177	2619618803	Bacteria	Pseudomonadota	Betaproteobacteria	unclassified	unclassified	unclassified	beta proteobacterium SCGC AAA027-K21
	k119_916496_1	2810367442	93.9	1.94e-140	2808606701	Bacteria	Pseudomonadota	Betaproteobacteria	Burkholderiales	Burkholderiaceae	Polynucleobacter	Polynucleobacter acidiphobus
	k119_2666265_1	2517132055	47.1	3.92e-54	2517093009	Bacteria	Rhodothermota	Rhodothermia	Rhodothermales	Salisaetaceae	Salisaeta	Salisaeta longa
	k119_2068606_5	2887813537	90.5	2.6e-151	2887813469	Bacteria	Pseudomonadota	Betaproteobacteria	Nitrosomonadales	Methylophilaceae	Candidatus Methylopumilus	Candidatus Methylopumilus universalis
	k119_2966111_39	2982237329	94.4	1.72e-145	2982234925	Bacteria	Pseudomonadota	Betaproteobacteria	Burkholderiales	Alcaligenaceae	Zwartia	Zwartia hollandica
	k119_803273_2	2810367442	78.2	1.31e-127	2808606701	Bacteria	Pseudomonadota	Betaproteobacteria	Burkholderiales	Burkholderiaceae	Polynucleobacter	Polynucleobacter acidiphobus
	k119_1059960_15	2778073219	52.3	5.01e-59	2775507241	Bacteria	Gemmatimonadota	Gemmatimonadetes	Gemmatimonadales	Gemmatimonadaceae	Gemmatimonas	Gemmatimonas phototrophica
	k119_1622820_2	2881022275	79	3.41e-104	2881021045	Bacteria	Pseudomonadota	Betaproteobacteria	Burkholderiales	Sphaerotilaceae	Inhella	Inhella crocodyli
	k119_1250468_5	2582802895	100	1.11e-161	2582580598	Bacteria	Pseudomonadota	unclassified	unclassified	unclassified	unclassified	unclassified
	k119_1323366_11	2887614841	47.8	6.22e-81	2887612855	Bacteria	Pseudomonadota	Betaproteobacteria	Burkholderiales	Burkholderiaceae	Zeimonas	Zeimonas arvi
SRR7182500	k119_364831_7	2790387610	66.5	2.53e-125	2788500356	Bacteria	Pseudomonadota	Alphaproteobacteria	Rhodobacterales	Paracoccaceae	Cypionkella	Cypionkella psychrotolerans
	k119_177757_2	2886638900	62.8	2.17e-96	2886638584	Bacteria	Pseudomonadota	Alphaproteobacteria	Hyphomicrobiales	Rhabdaerophilaceae	Rhabdaerophilum	Rhabdaerophilum calidifontis
	k119_224010_3	2987027008	48	1.31e-80	2987023729	Bacteria	Pseudomonadota	Alphaproteobacteria	Rhodospirillales	Rhodospirillaceae	Elstera	Elstera cyanobacteriorum
	k119_429763_3	2830779657	48.6	5.36e-70	2830777115	Bacteria	Pseudomonadota	Alphaproteobacteria	unclassified	unclassified	unclassified	unclassified
	k119_271637_3	2894469408	41.9	4.32e-54	2894467664	Bacteria	Pseudomonadota	Alphaproteobacteria	Rhodospirillales	Rhodospirillaceae	Magnetospirillum	Magnetospirillum sp. LM-5
	k119_311085_5	2787781275	41.1	4.83e-61	2786546670	Bacteria	Pseudomonadota	Betaproteobacteria	unclassified	unclassified	unclassified	Betaproteobacteria bacterium CG2_30_59_46
	k119_240431_4	2624319107	72.4	5.08e-124	2623620405	Bacteria	Pseudomonadota	Betaproteobacteria	unclassified	unclassified	unclassified	unclassified
	k119_342059_8	2765641013	48.9	3.02e-69	2765235864	Bacteria	Pseudomonadota	Betaproteobacteria	Burkholderiales	Alcaligenaceae	Bordetella	Bordetella genomosp. 8
	k119_17882_2	2881029926	76.1	6.2e-118	2881028243	Bacteria	Pseudomonadota	Betaproteobacteria	Burkholderiales	Sphaerotilaceae	Aquincola	Aquincola rivuli
	k119_262049_1	2652273880	69.4	5.91e-105	2651869653	Bacteria	Pseudomonadota	Betaproteobacteria	unclassified	unclassified	unclassified	beta proteobacterium AAP121
SRR12088347	k119_265112_4	2999836254	98.9	1.43e-192	2999836021	Bacteria	Pseudomonadota	Gammaproteobacteria	Chromatiales	Chromatiaceae	Lamprobacter	Lamprobacter modestohalophilus
	k119_188645_2	2511848223	60.2	1.17e-121	2511231162	Bacteria	Pseudomonadota	Alphaproteobacteria	Rhodospirillales	Rhodospirillaceae	Rhodospirillum	Rhodospirillum rubrum
	k119_494664_120	2887396718	82.2	7.47e-154	2887395293	Bacteria	Pseudomonadota	Alphaproteobacteria	Sneathiellales	Sneathiellaceae	Sneathiella	Sneathiella litorea
	k119_24556_1	2508739785	81.9	5.15e-144	2508501051	Bacteria	Pseudomonadota	Gammaproteobacteria	Chromatiales	Chromatiaceae	Thiocystis	Thiocystis violascens
	k119_361512_2	2621310425	97.4	7.56e-181	2619619301	Bacteria	Pseudomonadota	Alphaproteobacteria	Sphingomonadales	Sphingomonadaceae	Novosphingobium	Novosphingobium sp. MD-1
	k119_438796_4	2539115524	96.1	3.87e-95	2537561906	Bacteria	Pseudomonadota	Alphaproteobacteria	Hyphomicrobiales	Nitrobacteraceae	Afipia	Afipia clevelandensis
	k119_502077_1	8001532315	64.2	2.02e-72	8001531165	Bacteria	Pseudomonadota	Gammaproteobacteria	Chromatiales	Chromatiaceae	Thiocystis	Thiocystis violacea
	k119_78419_50	2895164771	99.6	4.97e-178	2895159747	Bacteria	Pseudomonadota	Betaproteobacteria	Burkholderiales	Comamonadaceae	Delftia	Delftia sp. JD2
	k119_547499_3	2787301277	78.9	2.32e-158	2786546460	Bacteria	Candidatus Marinimicrobia	unclassified	unclassified	unclassified	unclassified	Candidatus Marinimicrobia bacterium CG1_02_48_14
SRR13434397	k119_523615_1	2891104075	65.9	1.94e-66	2891101655	Bacteria	Pseudomonadota	Alphaproteobacteria	Hyphomicrobiales	Hyphomicrobiaceae	Rhodoplanes	Rhodoplanes roseus
	k119_1089834_2	2624319107	52.6	2.78e-73	2623620405	Bacteria	Pseudomonadota	Betaproteobacteria	unclassified	unclassified	unclassified	unclassified
	k119_994705_1	2712904769	96	9.66e-136	2711768335	Bacteria	unclassified	Deltaproteobacteria	unclassified	unclassified	unclassified	Deltaproteobacteria bacterium RIFCSPLOWO2_12_FULL_60_19
SRR12487008	k119_2806789_3	2920031402	84.5	4.43e-175	2920027823	Bacteria	Pseudomonadota	Alphaproteobacteria	Rhodobacterales	Paracoccaceae	Tabrizicola	Tabrizicola oligotrophica
	k119_1175609_8	2836874720	75.8	1.04e-145	2836874086	Bacteria	Pseudomonadota	Alphaproteobacteria	Rhodobacterales	Paracoccaceae	Tabrizicola	Tabrizicola piscis
	k119_302333_7	2793304136	64.9	2.61e-115	2791355257	Bacteria	Pseudomonadota	Alphaproteobacteria	Hyphomicrobiales	Rhizobiaceae	Xaviernesmea	Xaviernesmea rhizosphaerae
	k119_2311713_4	2776031661	81.7	1.19e-162	2775506844	Bacteria	Pseudomonadota	Alphaproteobacteria	Rhodobacterales	Paracoccaceae	unclassified	Rhodobacteraceae bacterium QY30
	k119_3354807_2	3001613782	70.4	3.55e-137	3001612729	Bacteria	Pseudomonadota	Alphaproteobacteria	Rhodobacterales	Paracoccaceae	Tabrizicola	Tabrizicola sp. SY72
	k119_2261535_1	2710458678	79.6	9.31e-137	2710264655	Bacteria	Pseudomonadota	Alphaproteobacteria	Rhodobacterales	unclassified	unclassified	Rhodobacterales bacterium RIFCSPHIGHO2_02_FULL_62_130
	k119_3582946_5	2638913946	100	2.75e-182	2636416004	Bacteria	Pseudomonadota	Gammaproteobacteria	Pseudomonadales	Pseudomonadaceae	Pseudomonas	Pseudomonas mandelii
	k119_642424_5	2639189589	100	6.52e-186	2636416079	Bacteria	Pseudomonadota	Gammaproteobacteria	Pseudomonadales	Pseudomonadaceae	Pseudomonas	Pseudomonas frederiksbergensis
	k119_2017583_2	2550630361	100	2.87e-184	2548876981	Bacteria	Pseudomonadota	Gammaproteobacteria	Pseudomonadales	Pseudomonadaceae	Pseudomonas	Pseudomonas sp. R81
	k119_580211_3	2521814319	99.6	3.35e-183	2521172653	Bacteria	Pseudomonadota	Gammaproteobacteria	Pseudomonadales	Pseudomonadaceae	Pseudomonas	Pseudomonas mandelii
	k119_2333012_5	2527234610	99.6	3.1e-184	2526164762	Bacteria	Pseudomonadota	Gammaproteobacteria	Pseudomonadales	Pseudomonadaceae	Pseudomonas	Pseudomonas sp. URIL14HWK12:I6
	k119_818521_2	2885789728	99.2	1.54e-184	2885786713	Bacteria	Pseudomonadota	Gammaproteobacteria	Pseudomonadales	Pseudomonadaceae	Pseudomonas	unclassified
	k119_1586344_2	2645837117	97.7	3.21e-181	2645727525	Bacteria	Pseudomonadota	Gammaproteobacteria	Pseudomonadales	Pseudomonadaceae	Pseudomonas	Pseudomonas versuta
	k119_3115299_5	2549972826	100	2.77e-188	2548876817	Bacteria	Pseudomonadota	Gammaproteobacteria	Pseudomonadales	Pseudomonadaceae	Pseudomonas	Pseudomonas fragi
	k119_3485267_2	2998153417	96.6	2.17e-179	2998151678	Bacteria	Pseudomonadota	Gammaproteobacteria	Pseudomonadales	Pseudomonadaceae	Pseudomonas	Pseudomonas fragi
	k119_3055697_8	2998153417	90.5	2.9e-168	2998151678	Bacteria	Pseudomonadota	Gammaproteobacteria	Pseudomonadales	Pseudomonadaceae	Pseudomonas	Pseudomonas fragi
	k119_1260280_12	2541822109	93.1	7.14e-167	2541047098	Bacteria	Pseudomonadota	Gammaproteobacteria	Pseudomonadales	Pseudomonadaceae	Pseudomonas	Pseudomonas psychrophila
	k119_2191426_2	2636599696	100	7.89e-180	2636415443	Bacteria	Pseudomonadota	Alphaproteobacteria	Hyphomicrobiales	Nitrobacteraceae	Afipia	Afipia felis
	k119_2933380_1	2755240042	99.6	6.5e-164	2754412491	Bacteria	Pseudomonadota	Gammaproteobacteria	Pseudomonadales	Pseudomonadaceae	Pseudomonas	Pseudomonas parafulva
	k119_2892752_1	2545810748	97.8	2.1e-115	2545555877	Bacteria	Pseudomonadota	Alphaproteobacteria	Hyphomicrobiales	Rhizobiaceae	Ciceribacter	Ciceribacter selenitireducens
	k119_1692414_6	2920938138	99.6	1.09e-189	2920935178	Bacteria	Pseudomonadota	Gammaproteobacteria	Pseudomonadales	Pseudomonadaceae	Pseudomonas	Pseudomonas lundensis
	k119_2409685_1	2898783617	77.7	1.74e-90	2898783309	Bacteria	Pseudomonadota	Alphaproteobacteria	Rhodobacterales	Paracoccaceae	Rhodobacter	Rhodobacter sp. YIM 73028
	k119_3637456_1	2644624320	100	1.15e-144	2643221713	Bacteria	Pseudomonadota	Gammaproteobacteria	Pseudomonadales	Pseudomonadaceae	Pseudomonas	Pseudomonas sp. Root9
	k119_336640_2	2788149098	74.5	2.78e-123	2786546835	Bacteria	Pseudomonadota	Alphaproteobacteria	Hyphomicrobiales	Alsobacteraceae	Alsobacter	Alsobacter soli
	k119_3289547_2	2718702154	99.3	1.58e-180	2718217747	Bacteria	Pseudomonadota	Alphaproteobacteria	Hyphomicrobiales	Boseaceae	Bosea	Bosea sp. RAC05
	k119_2033490_3	2541822109	99.6	5.61e-162	2541047098	Bacteria	Pseudomonadota	Gammaproteobacteria	Pseudomonadales	Pseudomonadaceae	Pseudomonas	Pseudomonas psychrophila
	k119_1376636_1	2631453288	99.5	7.93e-138	2630968351	Bacteria	Pseudomonadota	Gammaproteobacteria	Pseudomonadales	Pseudomonadaceae	Pseudomonas	Pseudomonas fluorescens
	k119_182869_1	2893931810	77.4	9.63e-125	2893929457	Bacteria	Pseudomonadota	Alphaproteobacteria	Hyphomicrobiales	Aestuariivirgaceae	Aestuariivirga	Aestuariivirga litoralis
	k119_1657024_25	8001052807	81.5	1.51e-142	8001050201	Bacteria	Pseudomonadota	Alphaproteobacteria	Hyphomicrobiales	unclassified	unclassified	Rhizobiales bacterium TNE-4
	k119_1014770_1	8001052807	79	9.49e-128	8001050201	Bacteria	Pseudomonadota	Alphaproteobacteria	Hyphomicrobiales	unclassified	unclassified	Rhizobiales bacterium TNE-4
	k119_546688_1	8035346455	99.5	2.52e-135	8035343080	Bacteria	Pseudomonadota	Gammaproteobacteria	Pseudomonadales	Pseudomonadaceae	Pseudomonas	Pseudomonas fragi
	k119_384137_2	2896339269	78	2.46e-110	2896338384	Bacteria	Pseudomonadota	Gammaproteobacteria	Xanthomonadales	Xanthomonadaceae	Lysobacter	Lysobacter profundi
	k119_1948857_1	2792476443	81.3	9.61e-133	2791355051	Bacteria	Pseudomonadota	Betaproteobacteria	Burkholderiales	Oxalobacteraceae	Massilia	Massilia eurypsychrophila
	k119_972676_3	2540763137	50.2	2.3e-63	2540341149	Bacteria	Bdellovibrionota	Bdellovibrionia	Bdellovibrionales	Pseudobdellovibrionaceae	Micavibrio	Micavibrio aeruginosavorus
	k119_2521812_1	2792476443	82	4.09e-134	2791355051	Bacteria	Pseudomonadota	Betaproteobacteria	Burkholderiales	Oxalobacteraceae	Massilia	Massilia eurypsychrophila
	k119_464355_2	2792476443	82.9	1.74e-135	2791355051	Bacteria	Pseudomonadota	Betaproteobacteria	Burkholderiales	Oxalobacteraceae	Massilia	Massilia eurypsychrophila
	k119_954950_2	2792476443	85.8	3.19e-141	2791355051	Bacteria	Pseudomonadota	Betaproteobacteria	Burkholderiales	Oxalobacteraceae	Massilia	Massilia eurypsychrophila
	k119_2739223_3	2540763137	49.8	1.22e-62	2540341149	Bacteria	Bdellovibrionota	Bdellovibrionia	Bdellovibrionales	Pseudobdellovibrionaceae	Micavibrio	Micavibrio aeruginosavorus
	k119_1849312_6	2792476443	85	2.33e-139	2791355051	Bacteria	Pseudomonadota	Betaproteobacteria	Burkholderiales	Oxalobacteraceae	Massilia	Massilia eurypsychrophila
	k119_141933_6	2792476443	84.5	2.36e-125	2791355051	Bacteria	Pseudomonadota	Betaproteobacteria	Burkholderiales	Oxalobacteraceae	Massilia	Massilia eurypsychrophila
	k119_253337_2	2686397437	52.2	1.12e-73	2684623005	Bacteria	Pseudomonadota	Betaproteobacteria	Burkholderiales	Oxalobacteraceae	Massilia	Massilia sp. PDC64
	k119_3290507_2	2911815924	91.8	2.64e-158	2911814078	Bacteria	Pseudomonadota	Betaproteobacteria	Burkholderiales	Oxalobacteraceae	Massilia	Massilia sp. LPB0304
	k119_2411562_124	2848706038	73.2	2.35e-122	2848704822	Bacteria	Pseudomonadota	Alphaproteobacteria	Sphingomonadales	Sphingomonadaceae	Chakrabartia	Chakrabartia godavariana
	k119_3815319_1	2792476443	88.1	4.71e-142	2791355051	Bacteria	Pseudomonadota	Betaproteobacteria	Burkholderiales	Oxalobacteraceae	Massilia	Massilia eurypsychrophila
	k119_2191317_2	2528926528	75.5	2.36e-125	2528768082	Bacteria	Pseudomonadota	Betaproteobacteria	Burkholderiales	Oxalobacteraceae	unclassified	Oxalobacteraceae bacterium JGI 0001004-K23
	k119_1643641_2	2630784417	98.1	3.59e-181	2627854244	Bacteria	Pseudomonadota	Gammaproteobacteria	Moraxellales	Moraxellaceae	Acinetobacter	Acinetobacter harbinensis
	k119_3373912_4	2964100819	75.9	6.39e-137	2964100155	Bacteria	Pseudomonadota	Betaproteobacteria	Rhodocyclales	Fluviibacteraceae	Fluviibacter	Fluviibacter phosphoraccumulans
	k119_2041446_1	2566770020	100	4.38e-111	2565956706	Bacteria	Pseudomonadota	Gammaproteobacteria	Pseudomonadales	Pseudomonadaceae	Pseudomonas	Pseudomonas sp. G5(2012)
	k119_3404144_1	2643873143	98.8	1.15e-108	2643221571	Bacteria	Pseudomonadota	Gammaproteobacteria	Pseudomonadales	Pseudomonadaceae	Pseudomonas	Pseudomonas sp. Root569
	k119_1683753_2	8033119500	99.6	5.39e-192	8033117283	Bacteria	Pseudomonadota	Gammaproteobacteria	Moraxellales	Moraxellaceae	Acinetobacter	Acinetobacter terrae
	k119_3809365_1	8047135822	82.4	8.62e-142	8047132705	Bacteria	Pseudomonadota	Betaproteobacteria	Burkholderiales	Oxalobacteraceae	Massilia	Massilia agrisoli
	k119_3619598_1	2526429827	97.2	8.63e-146	2526164571	Bacteria	Pseudomonadota	Alphaproteobacteria	Hyphomicrobiales	Methylobacteriaceae	Methylobacterium	Methylobacterium sp. ZNC0032
	k119_3027077_1	2920031402	90.6	5.75e-95	2920027823	Bacteria	Pseudomonadota	Alphaproteobacteria	Rhodobacterales	Paracoccaceae	Tabrizicola	Tabrizicola oligotrophica
	k119_478523_2	2708470062	99.2	1.04e-172	2706794918	Bacteria	Pseudomonadota	Betaproteobacteria	Burkholderiales	Oxalobacteraceae	Noviherbaspirillum	Noviherbaspirillum suwonense
	k119_2190648_1	2582891532	66.5	1.34e-111	2582580642	Bacteria	Pseudomonadota	unclassified	unclassified	unclassified	unclassified	unclassified
	k119_1183636_3	2915184486	57.3	2.87e-83	2915184027	Bacteria	Pseudomonadota	Betaproteobacteria	Burkholderiales	Oxalobacteraceae	Rugamonas	Rugamonas brunnea
	k119_3273365_1	2644624320	100	3.48e-97	2643221713	Bacteria	Pseudomonadota	Gammaproteobacteria	Pseudomonadales	Pseudomonadaceae	Pseudomonas	Pseudomonas sp. Root9
	k119_1868909_3	2528926528	74.1	2.34e-123	2528768082	Bacteria	Pseudomonadota	Betaproteobacteria	Burkholderiales	Oxalobacteraceae	unclassified	Oxalobacteraceae bacterium JGI 0001004-K23
	k119_1065765_1	2915184486	56.3	4.45e-83	2915184027	Bacteria	Pseudomonadota	Betaproteobacteria	Burkholderiales	Oxalobacteraceae	Rugamonas	Rugamonas brunnea
	k119_4634_4	2914642169	54.5	6.78e-81	2914637996	Bacteria	Pseudomonadota	Betaproteobacteria	Burkholderiales	Oxalobacteraceae	Rugamonas	Rugamonas rivuli
	k119_1000833_4	2791321386	52.2	1.01e-82	2788500615	Bacteria	Pseudomonadota	Betaproteobacteria	Burkholderiales	Comamonadaceae	Variovorax	Variovorax sp. PMC12
	k119_51135_9	2983304841	74.8	4.64e-122	2983304579	Bacteria	Pseudomonadota	Betaproteobacteria	Burkholderiales	Burkholderiaceae	Polynucleobacter	Polynucleobacter sp. JS-Fieb-80-E5
	k119_1163263_1	2644624320	100	1.26e-105	2643221713	Bacteria	Pseudomonadota	Gammaproteobacteria	Pseudomonadales	Pseudomonadaceae	Pseudomonas	Pseudomonas sp. Root9
	k119_3594793_2	2717080279	99.5	5.36e-146	2716884217	Bacteria	unclassified	unclassified	unclassified	unclassified	unclassified	unclassified
	k119_1980394_1	2838301442	88.4	8.36e-128	2838298338	Bacteria	Pseudomonadota	Alphaproteobacteria	Hyphomicrobiales	Devosiaceae	Devosia	Devosia sp. OAS928
	k119_2230718_1	3002428405	92.7	6.1e-165	3002425726	Bacteria	Pseudomonadota	Betaproteobacteria	Burkholderiales	Comamonadaceae	Limnohabitans	Limnohabitans radicicola
	k119_30990_2	2525269845	67.7	1.39e-103	2524614649	Bacteria	Pseudomonadota	Alphaproteobacteria	Sphingomonadales	Sphingomonadaceae	Sphingomonas	Sphingomonas jaspsi
	k119_1922835_4	2686742486	59.6	1.68e-83	2684623087	Bacteria	Pseudomonadota	Betaproteobacteria	Burkholderiales	Oxalobacteraceae	Massilia	Massilia sp. WG5
SRR7812574	k119_8941_2	2834999123	52	3.64e-86	2834996378	Bacteria	Pseudomonadota	Alphaproteobacteria	Hyphomicrobiales	Stappiaceae	Stappia	Stappia indica
	k119_888521_2	2828471045	56.5	3.85e-85	2828467665	Bacteria	Pseudomonadota	Alphaproteobacteria	Hyphomicrobiales	Beijerinckiaceae	Pseudochelatococcus	Pseudochelatococcus lubricantis
	k119_644053_3	2882837593	57	5.37e-102	2882837327	Bacteria	Pseudomonadota	Alphaproteobacteria	Rhodospirillales	Acetobacteraceae	Rhodovarius	Rhodovarius crocodyli
	k119_2618443_13	2882837593	58.4	4.19e-105	2882837327	Bacteria	Pseudomonadota	Alphaproteobacteria	Rhodospirillales	Acetobacteraceae	Rhodovarius	Rhodovarius crocodyli
	k119_779607_168	2523339763	99.2	3.37e-187	2523231034	Bacteria	Pseudomonadota	Alphaproteobacteria	Sphingomonadales	Sphingosinicellaceae	Sandarakinorhabdus	Sandarakinorhabdus limnophila
	k119_2265062_2	8002646862	76.4	2.28e-171	8002643975	Bacteria	Pseudomonadota	Alphaproteobacteria	Rhodospirillales	Acetobacteraceae	Roseomonas	Roseomonas sp. AR75
	k119_2618443_12	2994955126	69	1.85e-138	2994953509	Bacteria	Pseudomonadota	Alphaproteobacteria	Rhodospirillales	Acetobacteraceae	Roseococcus	Roseococcus thiosulfatophilus
	k119_1730108_5	2848706038	84.5	1.96e-144	2848704822	Bacteria	Pseudomonadota	Alphaproteobacteria	Sphingomonadales	Sphingomonadaceae	Chakrabartia	Chakrabartia godavariana
	k119_622080_6	2994728139	47.2	3.89e-68	2994724743	Bacteria	Pseudomonadota	Betaproteobacteria	Burkholderiales	Alcaligenaceae	Derxia	Derxia lacustris
	k119_644053_4	2829851296	70	2.77e-140	2829850523	Bacteria	Pseudomonadota	Alphaproteobacteria	Rhodospirillales	Acetobacteraceae	Roseococcus	Roseococcus suduntuyensis
	k119_1647927_2	2529304547	46.7	6.22e-65	2529292503	Bacteria	Pseudomonadota	Betaproteobacteria	Burkholderiales	Alcaligenaceae	Derxia	Derxia gummosa
	k119_1536475_2	2515723711	44.8	2.35e-50	2515154130	Bacteria	Pseudomonadota	Alphaproteobacteria	Rhodospirillales	Kiloniellaceae	Kiloniella	Kiloniella laminariae
	k119_1095058_16	2884030056	41.2	1.7e-53	2884029866	Bacteria	Pseudomonadota	Betaproteobacteria	Nitrosomonadales	Sulfuricellaceae	Sulfuriferula	Sulfuriferula plumbiphila
	k119_2638885_12	2848706038	74.5	2.23e-127	2848704822	Bacteria	Pseudomonadota	Alphaproteobacteria	Sphingomonadales	Sphingomonadaceae	Chakrabartia	Chakrabartia godavariana
	k119_422515_2	2861370053	45.3	1.94e-56	2861366533	Bacteria	Pseudomonadota	Betaproteobacteria	Burkholderiales	Burkholderiaceae	Quisquiliibacterium	Quisquiliibacterium transsilvanicum
	k119_761382_3	2838198606	63	1.54e-97	2838197775	Bacteria	Pseudomonadota	Betaproteobacteria	Burkholderiales	Comamonadaceae	Ramlibacter	Ramlibacter sp. OAE822
	k119_28905_7	2887066872	40.2	3.02e-52	2887065130	Bacteria	Pseudomonadota	Alphaproteobacteria	Rhodospirillales	Rhodospirillaceae	Telmatospirillum	Telmatospirillum siberiense
	k119_492379_11	8047652334	44.7	1.51e-56	8047652270	Bacteria	Pseudomonadota	Betaproteobacteria	Burkholderiales	Oxalobacteraceae	Massilia	Massilia solisilvae
	k119_1742812_9	2545740377	57	3.45e-91	2545555856	Bacteria	Pseudomonadota	Betaproteobacteria	Burkholderiales	Comamonadaceae	Curvibacter	Curvibacter gracilis
	k119_2082552_3	2757605334	92	3.05e-169	2757320404	Bacteria	Pseudomonadota	Betaproteobacteria	Burkholderiales	Comamonadaceae	Limnohabitans	unclassified
	k119_2656330_26	2582957357	43.4	8.75e-56	2582580668	Bacteria	Verrucomicrobiota	unclassified	unclassified	unclassified	unclassified	unclassified
	k119_73138_2	2757605334	90	3.15e-163	2757320404	Bacteria	Pseudomonadota	Betaproteobacteria	Burkholderiales	Comamonadaceae	Limnohabitans	unclassified
	k119_1548537_6	2529304547	48	1.54e-58	2529292503	Bacteria	Pseudomonadota	Betaproteobacteria	Burkholderiales	Alcaligenaceae	Derxia	Derxia gummosa
	k119_2019269_1	2757600249	71.9	1.21e-114	2757320402	Bacteria	Pseudomonadota	Betaproteobacteria	Burkholderiales	Comamonadaceae	Limnohabitans	unclassified
	k119_1648959_13	2529304547	50	4.14e-61	2529292503	Bacteria	Pseudomonadota	Betaproteobacteria	Burkholderiales	Alcaligenaceae	Derxia	Derxia gummosa
	k119_1757645_4	8047652334	47.7	9.35e-57	8047652270	Bacteria	Pseudomonadota	Betaproteobacteria	Burkholderiales	Oxalobacteraceae	Massilia	Massilia solisilvae
	k119_1555802_7	2810367442	91.5	1.34e-161	2808606701	Bacteria	Pseudomonadota	Betaproteobacteria	Burkholderiales	Burkholderiaceae	Polynucleobacter	Polynucleobacter acidiphobus
	k119_1581808_4	2834087377	67.8	2.69e-116	2834085912	Bacteria	Pseudomonadota	Betaproteobacteria	Burkholderiales	Comamonadaceae	Limnohabitans	Limnohabitans sp. 2KL-27
	k119_1704946_1	2638793313	50.2	2.28e-55	2636415980	Bacteria	Pseudomonadota	Betaproteobacteria	unclassified	unclassified	unclassified	uncultured beta proteobacterium
	k119_1176596_2	2757582556	99.6	1.44e-195	2757320395	Bacteria	Pseudomonadota	Betaproteobacteria	Burkholderiales	Comamonadaceae	Limnohabitans	unclassified
	k119_102648_10	8047652334	45	1.48e-54	8047652270	Bacteria	Pseudomonadota	Betaproteobacteria	Burkholderiales	Oxalobacteraceae	Massilia	Massilia solisilvae
	k119_1346011_131	2624397166	83.8	1.41e-148	2623620424	Bacteria	Pseudomonadota	Betaproteobacteria	Burkholderiales	unclassified	unclassified	unclassified
	k119_2416373_1	2648362182	52.3	2.95e-85	2645728114	Bacteria	Pseudomonadota	Betaproteobacteria	Burkholderiales	Burkholderiaceae	Polynucleobacter	Polynucleobacter rarus
	k119_1009949_3	2848707500	81.8	1.49e-121	2848704822	Bacteria	Pseudomonadota	Alphaproteobacteria	Sphingomonadales	Sphingomonadaceae	Chakrabartia	Chakrabartia godavariana
	k119_1848595_1	2983330738	94.7	1.05e-176	2983329917	Bacteria	Pseudomonadota	Betaproteobacteria	Burkholderiales	Burkholderiaceae	Polynucleobacter	Polynucleobacter sp. UB-Piko-W3
	k119_845104_6	2848707500	85.4	1.66e-161	2848704822	Bacteria	Pseudomonadota	Alphaproteobacteria	Sphingomonadales	Sphingomonadaceae	Chakrabartia	Chakrabartia godavariana
	k119_2381392_6	2841310206	79.1	9.77e-142	2841307470	Bacteria	Pseudomonadota	Betaproteobacteria	Burkholderiales	Comamonadaceae	Limnohabitans	Limnohabitans sp. Rim11
	k119_1952905_25	2739428591	92.2	1.19e-160	2739367531	Bacteria	Pseudomonadota	Betaproteobacteria	Burkholderiales	Comamonadaceae	Limnohabitans	Limnohabitans sp. JGI_MCM14ME254
	k119_2228743_3	2582950381	43.5	1.76e-45	2582580665	Bacteria	Verrucomicrobiota	unclassified	unclassified	unclassified	unclassified	unclassified
	k119_1575266_13	2648362182	51.5	1.11e-79	2645728114	Bacteria	Pseudomonadota	Betaproteobacteria	Burkholderiales	Burkholderiaceae	Polynucleobacter	Polynucleobacter rarus
	k119_853916_2	2757600249	70.6	8.38e-119	2757320402	Bacteria	Pseudomonadota	Betaproteobacteria	Burkholderiales	Comamonadaceae	Limnohabitans	unclassified
	k119_36584_13	2883361475	88.3	5.26e-142	2883360143	Bacteria	Pseudomonadota	Betaproteobacteria	Nitrosomonadales	Methylophilaceae	Candidatus Methylopumilus	Candidatus Methylopumilus rimovensis
	k119_134875_5	2810367442	77	6.44e-127	2808606701	Bacteria	Pseudomonadota	Betaproteobacteria	Burkholderiales	Burkholderiaceae	Polynucleobacter	Polynucleobacter acidiphobus
	k119_1839281_4	2595248513	83.5	5.88e-145	2593339182	Bacteria	Pseudomonadota	unclassified	unclassified	unclassified	unclassified	unclassified
SRR9924797	k119_1484355_2	2920031402	84.2	9.98e-172	2920027823	Bacteria	Pseudomonadota	Alphaproteobacteria	Rhodobacterales	Paracoccaceae	Tabrizicola	Tabrizicola oligotrophica
	k119_1931317_6	3001613782	69	2.89e-135	3001612729	Bacteria	Pseudomonadota	Alphaproteobacteria	Rhodobacterales	Paracoccaceae	Tabrizicola	Tabrizicola sp. SY72
	k119_585371_2	2920031402	80.3	5.43e-163	2920027823	Bacteria	Pseudomonadota	Alphaproteobacteria	Rhodobacterales	Paracoccaceae	Tabrizicola	Tabrizicola oligotrophica
	k119_299847_11	2987120253	79.6	1.91e-146	2987117825	Bacteria	Pseudomonadota	Alphaproteobacteria	Rhodobacterales	Paracoccaceae	Tabrizicola	Tabrizicola sp. TH137
	k119_2062264_12	2893931810	71.3	9.41e-119	2893929457	Bacteria	Pseudomonadota	Alphaproteobacteria	Hyphomicrobiales	Aestuariivirgaceae	Aestuariivirga	Aestuariivirga litoralis
	k119_740168_3	2893931810	78	1.96e-141	2893929457	Bacteria	Pseudomonadota	Alphaproteobacteria	Hyphomicrobiales	Aestuariivirgaceae	Aestuariivirga	Aestuariivirga litoralis
	k119_1910301_3	2656140017	58.1	2.48e-96	2654587884	Bacteria	Pseudomonadota	Alphaproteobacteria	Hyphomicrobiales	Rhodovibrionaceae	Limimonas	Limimonas halophila
	k119_1495817_9	2523103443	62.5	5.15e-104	2522572158	Bacteria	Pseudomonadota	Alphaproteobacteria	Rhodospirillales	Azospirillaceae	Azospirillum	Azospirillum halopraeferens
	k119_238196_1	2994144407	61.8	1.6e-98	2994143686	Bacteria	Pseudomonadota	Alphaproteobacteria	Rhodospirillales	Rhodospirillaceae	unclassified	Rhodospirillaceae bacterium SYSU D60014
	k119_423211_1	2656140017	59	3.2e-83	2654587884	Bacteria	Pseudomonadota	Alphaproteobacteria	Hyphomicrobiales	Rhodovibrionaceae	Limimonas	Limimonas halophila
	k119_943399_1	2667910003	49.4	1.34e-80	2667527377	Bacteria	Pseudomonadota	Alphaproteobacteria	Hyphomicrobiales	Rhodovibrionaceae	Tistlia	Tistlia consotensis
	k119_2121007_2	2994144407	60.2	2.69e-100	2994143686	Bacteria	Pseudomonadota	Alphaproteobacteria	Rhodospirillales	Rhodospirillaceae	unclassified	Rhodospirillaceae bacterium SYSU D60014
	k119_1834789_7	2740274171	49.4	3.03e-78	2739367991	Bacteria	Pseudomonadota	Alphaproteobacteria	Rhodospirillales	Rhodospirillaceae	unclassified	Rhodospirillaceae bacterium
	k119_1074902_5	8069216947	97.6	1.94e-194	8069214756	Bacteria	Pseudomonadota	Alphaproteobacteria	Hyphomicrobiales	Methylobacteriaceae	Methylobacterium	Methylobacterium hispanicum
	k119_279066_2	2786502838	50.9	9.54e-85	2785511443	Bacteria	Candidatus Marinimicrobia	unclassified	unclassified	unclassified	unclassified	Candidatus Marinimicrobia bacterium
	k119_486677_1	2987120253	75.3	2.1e-87	2987117825	Bacteria	Pseudomonadota	Alphaproteobacteria	Rhodobacterales	Paracoccaceae	Tabrizicola	Tabrizicola sp. TH137
	k119_1000132_4	2526131341	97.3	6.36e-184	2524614877	Bacteria	Pseudomonadota	Gammaproteobacteria	Pseudomonadales	Perlucidibacaceae	Perlucidibaca	Perlucidibaca piscinae
	k119_1109593_2	2791873743	96.2	1.72e-180	2791354891	Bacteria	Pseudomonadota	Gammaproteobacteria	Pseudomonadales	Perlucidibacaceae	Perlucidibaca	Perlucidibaca aquatica
	k119_1348396_2	2890043000	52.2	3.86e-77	2890039461	Bacteria	Pseudomonadota	Alphaproteobacteria	Hyphomicrobiales	Phyllobacteriaceae	Pseudaminobacter	Pseudaminobacter arsenicus
	k119_579810_3	2841312914	60.7	1.54e-96	2841310320	Bacteria	Pseudomonadota	Betaproteobacteria	Burkholderiales	Comamonadaceae	Limnohabitans	Limnohabitans sp. 2KL-3
	k119_2053416_2	2624319107	64.7	3.55e-102	2623620405	Bacteria	Pseudomonadota	Betaproteobacteria	unclassified	unclassified	unclassified	unclassified
	k119_2071108_3	2913642350	90.6	8.58e-152	2913640472	Bacteria	Pseudomonadota	Betaproteobacteria	Burkholderiales	Oxalobacteraceae	Massilia	Massilia varians
	k119_643871_1	2710723141	90.5	2.65e-150	2710264786	Bacteria	Pseudomonadota	Betaproteobacteria	Burkholderiales	Burkholderiaceae	Polynucleobacter	Polynucleobacter victoriensis
	k119_1124372_2	2624319107	89.1	8.22e-165	2623620405	Bacteria	Pseudomonadota	Betaproteobacteria	unclassified	unclassified	unclassified	unclassified
	k119_1242164_2	8002608355	74	4.68e-114	8002608058	Bacteria	Pseudomonadota	Alphaproteobacteria	Rhodospirillales	Acetobacteraceae	Neoroseomonas	Neoroseomonas terrae
	k119_2213_2	2994728139	45.7	1.21e-63	2994724743	Bacteria	Pseudomonadota	Betaproteobacteria	Burkholderiales	Alcaligenaceae	Derxia	Derxia lacustris
	k119_1136144_2	2890253038	68.5	2.73e-130	2890245281	Bacteria	Pseudomonadota	Alphaproteobacteria	Rhodospirillales	Acetobacteraceae	Acidisphaera	Acidisphaera sp. S103
	k119_2053988_1	2529304547	45.9	4.73e-63	2529292503	Bacteria	Pseudomonadota	Betaproteobacteria	Burkholderiales	Alcaligenaceae	Derxia	Derxia gummosa
	k119_269132_30	2756689085	46.1	3.25e-58	2756170251	Bacteria	Pseudomonadota	Betaproteobacteria	Burkholderiales	Alcaligenaceae	Pusillimonas	unclassified
	k119_1632744_4	2774876414	83	8.08e-136	2773857926	Bacteria	Pseudomonadota	Betaproteobacteria	Burkholderiales	Burkholderiaceae	Polynucleobacter	Polynucleobacter cosmopolitanus
	k119_511605_11	2624319107	64.8	4.99e-102	2623620405	Bacteria	Pseudomonadota	Betaproteobacteria	unclassified	unclassified	unclassified	unclassified
	k119_1736184_2	2529304547	47.7	3.56e-65	2529292503	Bacteria	Pseudomonadota	Betaproteobacteria	Burkholderiales	Alcaligenaceae	Derxia	Derxia gummosa
	k119_292136_3	2529304547	46.4	6.91e-63	2529292503	Bacteria	Pseudomonadota	Betaproteobacteria	Burkholderiales	Alcaligenaceae	Derxia	Derxia gummosa
	k119_42045_1	2848706038	74	6.46e-122	2848704822	Bacteria	Pseudomonadota	Alphaproteobacteria	Sphingomonadales	Sphingomonadaceae	Chakrabartia	Chakrabartia godavariana
	k119_1581207_13	2848706038	72.8	3.33e-122	2848704822	Bacteria	Pseudomonadota	Alphaproteobacteria	Sphingomonadales	Sphingomonadaceae	Chakrabartia	Chakrabartia godavariana
	k119_1043799_1	2864944506	97.3	2.4e-98	2864944480	Bacteria	Pseudomonadota	Gammaproteobacteria	Pseudomonadales	Pseudomonadaceae	Pseudomonas	Pseudomonas fluvialis
	k119_1372591_1	2582731508	98.1	3.02e-184	2582580561	Bacteria	Pseudomonadota	unclassified	unclassified	unclassified	unclassified	unclassified
	k119_4670_2	2624319107	62.1	1.09e-92	2623620405	Bacteria	Pseudomonadota	Betaproteobacteria	unclassified	unclassified	unclassified	unclassified
	k119_1663289_2	2710841253	66.4	3.79e-108	2710723568	Bacteria	Pseudomonadota	Betaproteobacteria	Burkholderiales	unclassified	unclassified	Burkholderiales bacterium RIFCSPHIGHO2_12_FULL_63_20
	k119_764434_3	2737687203	95.4	1.43e-152	2737471678	Bacteria	Pseudomonadota	unclassified	unclassified	unclassified	unclassified	Pseudomonadota bacterium
	k119_791326_2	2887121823	63.1	1.01e-101	2887120766	Bacteria	Pseudomonadota	Betaproteobacteria	Burkholderiales	Comamonadaceae	Malikia	Malikia granosa
	k119_1167055_13	2910719330	63.9	1.01e-102	2910714175	Bacteria	Pseudomonadota	Betaproteobacteria	Burkholderiales	Comamonadaceae	Ramlibacter	Ramlibacter cellulosilyticus
	k119_1805886_2	8064053049	44.7	8.05e-66	8064052864	Bacteria	Pseudomonadota	Betaproteobacteria	Nitrosomonadales	Methylophilaceae	Methylobacillus	Methylobacillus caricis
	k119_561762_4	2624319107	52.2	6.47e-76	2623620405	Bacteria	Pseudomonadota	Betaproteobacteria	unclassified	unclassified	unclassified	unclassified
	k119_57734_2	2839089394	66.9	8.81e-111	2839088549	Bacteria	Pseudomonadota	Betaproteobacteria	Burkholderiales	Oxalobacteraceae	Noviherbaspirillum	Noviherbaspirillum saxi
	k119_2041337_2	2894888132	88.1	1.54e-177	2894885204	Bacteria	Pseudomonadota	Alphaproteobacteria	Sphingomonadales	Erythrobacteraceae	Porphyrobacter	Porphyrobacter sp. SLTP
	k119_892562_12	2883360585	96.7	3.98e-157	2883360143	Bacteria	Pseudomonadota	Betaproteobacteria	Nitrosomonadales	Methylophilaceae	Candidatus Methylopumilus	Candidatus Methylopumilus rimovensis
	k119_1962784_2	2778265747	72	1.8e-119	2778260901	Bacteria	Pseudomonadota	Betaproteobacteria	Burkholderiales	Comamonadaceae	Ramlibacter	Ramlibacter lithotrophicus
	k119_1982627_6	2840093695	54.4	9.55e-94	2840090052	Bacteria	Pseudomonadota	Betaproteobacteria	unclassified	unclassified	unclassified	Betaproteobacteria bacterium
	k119_1911703_1	8045665769	52.3	1.84e-80	8045662183	Bacteria	Pseudomonadota	Betaproteobacteria	Burkholderiales	Burkholderiaceae	Zeimonas	Zeimonas sediminis
	k119_2248923_2	8002268145	66.9	5.09e-111	8002265852	Bacteria	Pseudomonadota	Betaproteobacteria	Burkholderiales	Oxalobacteraceae	Undibacterium	Undibacterium rivi
	k119_1366535_1	2895336895	89.3	4.18e-126	2895336439	Bacteria	Pseudomonadota	Betaproteobacteria	Burkholderiales	Comamonadaceae	Limnohabitans	Limnohabitans sp. Bal53
	k119_232866_1	2650333224	87.4	1.12e-144	2648501562	Bacteria	Pseudomonadota	Betaproteobacteria	Nitrosomonadales	Methylophilaceae	unclassified	unclassified
	k119_2142832_2	2887121823	85	1.05e-136	2887120766	Bacteria	Pseudomonadota	Betaproteobacteria	Burkholderiales	Comamonadaceae	Malikia	Malikia granosa
	k119_1777865_5	2883361475	93	2.28e-150	2883360143	Bacteria	Pseudomonadota	Betaproteobacteria	Nitrosomonadales	Methylophilaceae	Candidatus Methylopumilus	Candidatus Methylopumilus rimovensis
	k119_1332727_3	2710723141	94.1	2.67e-128	2710264786	Bacteria	Pseudomonadota	Betaproteobacteria	Burkholderiales	Burkholderiaceae	Polynucleobacter	Polynucleobacter victoriensis
	k119_1436359_1	2883388054	44.4	2.29e-57	2883386971	Bacteria	Pseudomonadota	Betaproteobacteria	Neisseriales	Chitinibacteraceae	Chitinolyticbacter	Chitinolyticbacter meiyuanensis
	k119_967464_5	2640484324	89.3	9.39e-177	2639762724	Bacteria	Pseudomonadota	Alphaproteobacteria	Sphingomonadales	Erythrobacteraceae	Porphyrobacter	Porphyrobacter sp. AAP60
	k119_1446231_1	2829936121	93.2	3.78e-169	2829934109	Bacteria	Pseudomonadota	Alphaproteobacteria	Sphingomonadales	Sphingomonadaceae	Sphingorhabdus	Sphingorhabdus rigui
	k119_239096_3	2841310206	80.3	1.45e-143	2841307470	Bacteria	Pseudomonadota	Betaproteobacteria	Burkholderiales	Comamonadaceae	Limnohabitans	Limnohabitans sp. Rim11
	k119_258576_4	2634833102	67.4	7.71e-109	2634166222	Bacteria	Pseudomonadota	Betaproteobacteria	Burkholderiales	Comamonadaceae	Acidovorax	unclassified
	k119_1714767_1	2895362255	73	4.66e-125	2895361058	Bacteria	Pseudomonadota	Betaproteobacteria	Burkholderiales	Comamonadaceae	Limnohabitans	Limnohabitans sp. G3-2
	k119_1418902_7	2727793375	61.2	9.5e-100	2724679690	Bacteria	Pseudomonadota	Betaproteobacteria	Burkholderiales	Comamonadaceae	Limnohabitans	unclassified
	k119_1282249_1	2894471644	66.9	1.71e-67	2894471438	Bacteria	Pseudomonadota	Alphaproteobacteria	Rhodospirillales	Rhodospirillaceae	Magnetospirillum	Magnetospirillum sp. UT-4
	k119_1577376_2	2717080279	99.6	1.48e-179	2716884217	Bacteria	unclassified	unclassified	unclassified	unclassified	unclassified	unclassified
	k119_1298227_1	2848866706	64.2	1.56e-61	2848865092	Bacteria	Pseudomonadota	Alphaproteobacteria	Rhodospirillales	Azospirillaceae	Azospirillum	Azospirillum thermophilum
	k119_858189_4	2582903693	90	9.58e-150	2582580649	Bacteria	Pseudomonadota	unclassified	unclassified	unclassified	unclassified	unclassified
	k119_833835_3	2517132055	45.4	4.36e-53	2517093009	Bacteria	Rhodothermota	Rhodothermia	Rhodothermales	Salisaetaceae	Salisaeta	Salisaeta longa
	k119_1604018_1	2987279482	89.5	9.39e-89	2987278637	Bacteria	Pseudomonadota	Alphaproteobacteria	Rhodobacterales	Paracoccaceae	Rhodobacter	Rhodobacter amnigenus
	k119_95853_2	2810367442	78.4	1.38e-124	2808606701	Bacteria	Pseudomonadota	Betaproteobacteria	Burkholderiales	Burkholderiaceae	Polynucleobacter	Polynucleobacter acidiphobus
	k119_1012587_13	2529304547	52.5	4.59e-59	2529292503	Bacteria	Pseudomonadota	Betaproteobacteria	Burkholderiales	Alcaligenaceae	Derxia	Derxia gummosa
	k119_148008_2	2708470062	69.1	2.34e-111	2706794918	Bacteria	Pseudomonadota	Betaproteobacteria	Burkholderiales	Oxalobacteraceae	Noviherbaspirillum	Noviherbaspirillum suwonense
	k119_1100870_8	2735969509	62.8	1.49e-110	2734482312	Bacteria	Pseudomonadota	Betaproteobacteria	unclassified	unclassified	unclassified	unclassified
	k119_1716684_5	2883361475	90	4.05e-146	2883360143	Bacteria	Pseudomonadota	Betaproteobacteria	Nitrosomonadales	Methylophilaceae	Candidatus Methylopumilus	Candidatus Methylopumilus rimovensis
SRR10599098	k119_1394373_18	2539492300	100	1.09e-191	2537562010	Bacteria	Pseudomonadota	Gammaproteobacteria	Moraxellales	Moraxellaceae	Acinetobacter	Acinetobacter lwoffii
	k119_567517_1	2939807474	69	5.82e-92	2939807258	Bacteria	Pseudomonadota	Betaproteobacteria	Burkholderiales	Comamonadaceae	Polaromonas	Polaromonas eurypsychrophila
	k119_1114709_2	2818630014	100	5.87e-204	2816332596	Bacteria	Pseudomonadota	Gammaproteobacteria	Moraxellales	Moraxellaceae	Acinetobacter	Acinetobacter johnsonii
	k119_1173899_3	2895336895	96.7	1.97e-162	2895336439	Bacteria	Pseudomonadota	Betaproteobacteria	Burkholderiales	Comamonadaceae	Limnohabitans	Limnohabitans sp. Bal53
	k119_84620_1	2883360585	83.5	4.18e-141	2883360143	Bacteria	Pseudomonadota	Betaproteobacteria	Nitrosomonadales	Methylophilaceae	Candidatus Methylopumilus	Candidatus Methylopumilus rimovensis
	k119_91513_5	2582903693	90	2.75e-149	2582580649	Bacteria	Pseudomonadota	unclassified	unclassified	unclassified	unclassified	unclassified
	k119_870701_1	2648362182	54.4	9.54e-71	2645728114	Bacteria	Pseudomonadota	Betaproteobacteria	Burkholderiales	Burkholderiaceae	Polynucleobacter	Polynucleobacter rarus
	k119_867304_2	2883361475	89.3	5.73e-144	2883360143	Bacteria	Pseudomonadota	Betaproteobacteria	Nitrosomonadales	Methylophilaceae	Candidatus Methylopumilus	Candidatus Methylopumilus rimovensis
	k119_547626_3	2883361475	91.3	2.66e-149	2883360143	Bacteria	Pseudomonadota	Betaproteobacteria	Nitrosomonadales	Methylophilaceae	Candidatus Methylopumilus	Candidatus Methylopumilus rimovensis
	k119_467030_2	2828012395	93.1	1.52e-170	2828010827	Bacteria	Pseudomonadota	Alphaproteobacteria	Sphingomonadales	Erythrobacteraceae	Erythrobacter	Erythrobacter ramosus
	k119_568011_2	2810367442	77	3.71e-126	2808606701	Bacteria	Pseudomonadota	Betaproteobacteria	Burkholderiales	Burkholderiaceae	Polynucleobacter	Polynucleobacter acidiphobus
	k119_109422_2	2808982931	65	1.88e-107	2808606386	Bacteria	Pseudomonadota	Betaproteobacteria	Burkholderiales	Oxalobacteraceae	Herbaspirillum	Herbaspirillum sp. SJZ099
	k119_1240920_5	2582903693	87.5	2.41e-143	2582580649	Bacteria	Pseudomonadota	unclassified	unclassified	unclassified	unclassified	unclassified
SRR8870488	k119_472150_4	2920031402	85.1	9.87e-169	2920027823	Bacteria	Pseudomonadota	Alphaproteobacteria	Rhodobacterales	Paracoccaceae	Tabrizicola	Tabrizicola oligotrophica
	k119_410354_3	2891418196	72.7	9.75e-143	2891415116	Bacteria	Pseudomonadota	Alphaproteobacteria	Rhodobacterales	Paracoccaceae	Gemmobacter	Gemmobacter aestuarii
	k119_204086_5	8001696945	99.2	4.23e-178	8001694358	Bacteria	Pseudomonadota	Gammaproteobacteria	Pseudomonadales	Pseudomonadaceae	Stutzerimonas	Stutzerimonas degradans
	k119_92880_1	2908465763	98.8	2.66e-169	2908464642	Bacteria	Pseudomonadota	Gammaproteobacteria	Pseudomonadales	Pseudomonadaceae	Stutzerimonas	Stutzerimonas stutzeri
	k119_787191_6	8066322836	98.5	8.02e-201	8066322097	Bacteria	Pseudomonadota	Alphaproteobacteria	Rhodobacterales	Paracoccaceae	Gemmobacter	Gemmobacter aquaticus
	k119_149763_4	2893931810	77.5	5.6e-141	2893929457	Bacteria	Pseudomonadota	Alphaproteobacteria	Hyphomicrobiales	Aestuariivirgaceae	Aestuariivirga	Aestuariivirga litoralis
	k119_991408_3	8011207742	94.6	1.41e-132	8011207097	Bacteria	Pseudomonadota	Gammaproteobacteria	Pseudomonadales	Pseudomonadaceae	Pseudomonas	Pseudomonas mendocina
	k119_894785_1	2600797876	92.1	1.64e-113	2600255064	Bacteria	Pseudomonadota	Gammaproteobacteria	Pseudomonadales	Pseudomonadaceae	Pseudomonas	Pseudomonas alcaligenes
	k119_102786_1	2919549272	100	7.98e-126	2919547583	Bacteria	Pseudomonadota	Alphaproteobacteria	Hyphomicrobiales	Rhizobiaceae	Rhizobium	Rhizobium rosettiformans
	k119_603368_2	2864944506	97.8	1.48e-125	2864944480	Bacteria	Pseudomonadota	Gammaproteobacteria	Pseudomonadales	Pseudomonadaceae	Pseudomonas	Pseudomonas fluvialis
	k119_302332_10	8017306706	79.7	5.99e-135	8017304100	Bacteria	Pseudomonadota	Betaproteobacteria	Nitrosomonadales	Methylophilaceae	Methylophilus	Methylophilus methylotrophus
	k119_108055_9	8017306706	99.6	8.37e-172	8017304100	Bacteria	Pseudomonadota	Betaproteobacteria	Nitrosomonadales	Methylophilaceae	Methylophilus	Methylophilus methylotrophus
	k119_535005_11	2633014355	75.9	1.35e-114	2630968730	Bacteria	Pseudomonadota	Betaproteobacteria	Rhodocyclales	Zoogloeaceae	Thauera	Thauera sp. SWB20
	k119_105461_5	2964100819	78.7	4.75e-141	2964100155	Bacteria	Pseudomonadota	Betaproteobacteria	Rhodocyclales	Fluviibacteraceae	Fluviibacter	Fluviibacter phosphoraccumulans
	k119_855859_2	2752969941	72.4	1.61e-111	2751185705	Bacteria	Pseudomonadota	Betaproteobacteria	Rhodocyclales	Zoogloeaceae	Zoogloea	Zoogloea sp. LCSB751
	k119_478917_1	8021908932	99.3	6.29e-212	8021906989	Bacteria	Pseudomonadota	Gammaproteobacteria	Moraxellales	Moraxellaceae	Acinetobacter	Acinetobacter sp. CFCC 11171
	k119_383187_1	2752969941	67.9	1.11e-100	2751185705	Bacteria	Pseudomonadota	Betaproteobacteria	Rhodocyclales	Zoogloeaceae	Zoogloea	Zoogloea sp. LCSB751
	k119_373357_1	644895676	64.6	7.77e-102	644736388	Bacteria	Pseudomonadota	Betaproteobacteria	Nitrosomonadales	Methylophilaceae	Methylotenera	Methylotenera mobilis
	k119_110567_29	2889606506	67.7	2.41e-106	2889603775	Bacteria	Pseudomonadota	Betaproteobacteria	Burkholderiales	Alcaligenaceae	Sheuella	Sheuella amnicola
	k119_324498_2	2792348170	99.3	3.75e-185	2791355018	Bacteria	Pseudomonadota	Betaproteobacteria	Rhodocyclales	Zoogloeaceae	Thauera	Thauera propionica
	k119_339887_2	644895676	64.1	1.81e-100	644736388	Bacteria	Pseudomonadota	Betaproteobacteria	Nitrosomonadales	Methylophilaceae	Methylotenera	Methylotenera mobilis
	k119_774713_3	2664005727	65.8	3.46e-129	2663762678	Bacteria	Pseudomonadota	Betaproteobacteria	Nitrosomonadales	Methylophilaceae	Candidatus Methylopumilus	Candidatus Methylopumilus turicensis
	k119_3839_2	2628868953	100	2.39e-198	2627853763	Bacteria	Pseudomonadota	Gammaproteobacteria	Moraxellales	Moraxellaceae	Acinetobacter	Acinetobacter junii
	k119_40732_10	2757820007	51.1	1.24e-63	2757320443	Bacteria	Pseudomonadota	Alphaproteobacteria	Sphingomonadales	Sphingomonadaceae	Novosphingobium	Novosphingobium sp. GV010
	k119_837297_2	2664005727	67.7	4.43e-132	2663762678	Bacteria	Pseudomonadota	Betaproteobacteria	Nitrosomonadales	Methylophilaceae	Candidatus Methylopumilus	Candidatus Methylopumilus turicensis
	k119_406439_2	8000836314	58.9	5.34e-95	8000836086	Bacteria	Pseudomonadota	Betaproteobacteria	Nitrosomonadales	Methylophilaceae	unclassified	Methylophilaceae bacterium
	k119_237654_1	2792348170	90.6	1.94e-130	2791355018	Bacteria	Pseudomonadota	Betaproteobacteria	Rhodocyclales	Zoogloeaceae	Thauera	Thauera propionica
	k119_969974_1	8002614872	89.3	5.3e-150	8002613717	Bacteria	Pseudomonadota	Alphaproteobacteria	Rhodospirillales	Acetobacteraceae	Neoroseomonas	Neoroseomonas eburnea
	k119_987141_2	2585895407	81.5	1.69e-137	2585427607	Bacteria	Pseudomonadota	Betaproteobacteria	Nitrosomonadales	Methylophilaceae	Methylotenera	Methylotenera sp. G11
	k119_897949_4	2532907572	93.8	2.47e-167	2531839276	Bacteria	Pseudomonadota	Betaproteobacteria	Rhodocyclales	Zoogloeaceae	Thauera	Thauera phenylacetica
	k119_83210_4	2585895407	66.2	5.2e-102	2585427607	Bacteria	Pseudomonadota	Betaproteobacteria	Nitrosomonadales	Methylophilaceae	Methylotenera	Methylotenera sp. G11
	k119_375483_1	2664438326	83.9	1.55e-83	2663762796	Bacteria	Pseudomonadota	Gammaproteobacteria	Pseudomonadales	Pseudomonadaceae	Pseudomonas	Pseudomonas guguanensis
	k119_535532_52	2634995657	61.3	1.82e-114	2634166272	Bacteria	Pseudomonadota	Betaproteobacteria	Nitrosomonadales	Methylophilaceae	unclassified	unclassified
	k119_421151_8	2585895407	81.8	6.62e-137	2585427607	Bacteria	Pseudomonadota	Betaproteobacteria	Nitrosomonadales	Methylophilaceae	Methylotenera	Methylotenera sp. G11
	k119_932028_11	2889606506	64.2	2.14e-101	2889603775	Bacteria	Pseudomonadota	Betaproteobacteria	Burkholderiales	Alcaligenaceae	Sheuella	Sheuella amnicola
	k119_463357_7	2956888757	99.2	9.91e-186	2956887615	Bacteria	Pseudomonadota	Gammaproteobacteria	Moraxellales	Moraxellaceae	Acinetobacter	Acinetobacter kanungonis
	k119_85587_4	2794522970	99.3	1.38e-198	2791355504	Bacteria	Pseudomonadota	Gammaproteobacteria	Moraxellales	Moraxellaceae	Acinetobacter	Acinetobacter sp. ACNIH2
	k119_844654_4	2780261643	63.1	1.18e-107	2778261481	Bacteria	Pseudomonadota	Betaproteobacteria	Burkholderiales	Alcaligenaceae	Pusillimonas	Pusillimonas sp. (ex Stolz et al. 2005)
	k119_209940_12	2634995657	62.6	5.1e-105	2634166272	Bacteria	Pseudomonadota	Betaproteobacteria	Nitrosomonadales	Methylophilaceae	unclassified	unclassified
	k119_4910_1	2585895407	82	7.65e-135	2585427607	Bacteria	Pseudomonadota	Betaproteobacteria	Nitrosomonadales	Methylophilaceae	Methylotenera	Methylotenera sp. G11
	k119_902260_1	2995381532	99.4	2.96e-114	2995380663	Bacteria	Pseudomonadota	Alphaproteobacteria	Rhodobacterales	Paracoccaceae	Gemmobacter	Gemmobacter lanyuensis
	k119_665506_2	2592590039	53.8	3.95e-83	2590828684	Bacteria	Pseudomonadota	Betaproteobacteria	unclassified	unclassified	unclassified	Betaproteobacteria bacterium MOLA814
	k119_523340_2	2552728422	98.2	3.5e-196	2551306347	Bacteria	Pseudomonadota	Gammaproteobacteria	Moraxellales	Moraxellaceae	Acinetobacter	Acinetobacter johnsonii
	k119_947144_2	2810300333	100	7.39e-195	2808606685	Bacteria	Pseudomonadota	Gammaproteobacteria	Moraxellales	Moraxellaceae	Acinetobacter	Acinetobacter sp. WCHA45
	k119_638670_2	2508523810	98.8	1.66e-175	2508501005	Bacteria	Pseudomonadota	Betaproteobacteria	Burkholderiales	Comamonadaceae	Acidovorax	Acidovorax temperans
	k119_242666_1	2585895407	64.7	2.03e-101	2585427607	Bacteria	Pseudomonadota	Betaproteobacteria	Nitrosomonadales	Methylophilaceae	Methylotenera	Methylotenera sp. G11
	k119_574033_9	8021780585	100	2.58e-196	8021779368	Bacteria	Pseudomonadota	Gammaproteobacteria	Moraxellales	Moraxellaceae	Acinetobacter	Acinetobacter sp. YH01013
	k119_907358_24	2523938337	81.8	1.81e-139	2523533611	Bacteria	Pseudomonadota	Betaproteobacteria	Burkholderiales	Comamonadaceae	Ottowia	Ottowia thiooxydans
	k119_882861_2	2710841253	93.2	5.24e-171	2710723568	Bacteria	Pseudomonadota	Betaproteobacteria	Burkholderiales	unclassified	unclassified	Burkholderiales bacterium RIFCSPHIGHO2_12_FULL_63_20
	k119_670593_8	2664005727	61.5	7.49e-101	2663762678	Bacteria	Pseudomonadota	Betaproteobacteria	Nitrosomonadales	Methylophilaceae	Candidatus Methylopumilus	Candidatus Methylopumilus turicensis
	k119_986164_4	2585409351	75.7	5.76e-141	2582581869	Bacteria	Pseudomonadota	Betaproteobacteria	Nitrosomonadales	Methylophilaceae	Methylotenera	Methylotenera sp. L2L1
	k119_340329_1	2585409351	70.2	1.61e-84	2582581869	Bacteria	Pseudomonadota	Betaproteobacteria	Nitrosomonadales	Methylophilaceae	Methylotenera	Methylotenera sp. L2L1
	k119_511728_1	2585895407	83.6	2.61e-116	2585427607	Bacteria	Pseudomonadota	Betaproteobacteria	Nitrosomonadales	Methylophilaceae	Methylotenera	Methylotenera sp. G11
	k119_663703_3	2585895407	83.3	4.02e-102	2585427607	Bacteria	Pseudomonadota	Betaproteobacteria	Nitrosomonadales	Methylophilaceae	Methylotenera	Methylotenera sp. G11
	k119_738687_1	650939416	74	3.86e-104	650716081	Bacteria	Pseudomonadota	Betaproteobacteria	Burkholderiales	Comamonadaceae	Ramlibacter	Ramlibacter tataouinensis
	k119_133552_1	2634995657	88.8	3.7e-109	2634166272	Bacteria	Pseudomonadota	Betaproteobacteria	Nitrosomonadales	Methylophilaceae	unclassified	unclassified
	k119_133595_1	2634995657	89.4	3.7e-109	2634166272	Bacteria	Pseudomonadota	Betaproteobacteria	Nitrosomonadales	Methylophilaceae	unclassified	unclassified
	k119_713402_2	2771747930	84.7	6.88e-153	2770939546	Bacteria	Pseudomonadota	Betaproteobacteria	Rhodocyclales	Azonexaceae	Dechloromonas	unclassified
	k119_946872_1	2790734928	80.2	3.08e-93	2788500452	Bacteria	Pseudomonadota	Betaproteobacteria	Burkholderiales	Comamonadaceae	Hydrogenophaga	Hydrogenophaga sp. IBVHS2
	k119_334618_2	2990711146	98	1.08e-170	2990710928	Bacteria	Pseudomonadota	Betaproteobacteria	Burkholderiales	Comamonadaceae	Acidovorax	Acidovorax delafieldii
	k119_358720_32	2839089394	66.8	9.84e-111	2839088549	Bacteria	Pseudomonadota	Betaproteobacteria	Burkholderiales	Oxalobacteraceae	Noviherbaspirillum	Noviherbaspirillum saxi
	k119_175661_2	2911106094	75.6	7.38e-98	2911102092	Bacteria	Pseudomonadota	Betaproteobacteria	Burkholderiales	Comamonadaceae	Hydrogenophaga	Hydrogenophaga aromaticivorans
SRR8894380	k119_4037571_4	2920031402	81.9	2.39e-164	2920027823	Bacteria	Pseudomonadota	Alphaproteobacteria	Rhodobacterales	Paracoccaceae	Tabrizicola	Tabrizicola oligotrophica
	k119_6162887_2	2889817593	89.5	4.5e-164	2889813994	Bacteria	Pseudomonadota	Alphaproteobacteria	Rhodobacterales	Roseobacteraceae	Rubellimicrobium	Rubellimicrobium rubrum
	k119_5656266_3	2523194342	67.7	1.73e-117	2522572188	Bacteria	Pseudomonadota	Alphaproteobacteria	Hyphomicrobiales	Salinarimonadaceae	Salinarimonas	Salinarimonas rosea
	k119_2185295_70	8000942950	77.6	3.27e-140	8000939276	Bacteria	Pseudomonadota	Alphaproteobacteria	Hyphomicrobiales	unclassified	unclassified	Rhizobiales bacterium dw_265
	k119_485204_5	2710744289	89.3	7.68e-173	2710723511	Bacteria	Pseudomonadota	Alphaproteobacteria	unclassified	unclassified	unclassified	Alphaproteobacteria bacterium RIFCSPHIGHO2_12_FULL_66_14
	k119_1712635_2	2788149098	56.2	2.13e-94	2786546835	Bacteria	Pseudomonadota	Alphaproteobacteria	Hyphomicrobiales	Alsobacteraceae	Alsobacter	Alsobacter soli
	k119_2108395_69	2842035102	86.9	2.63e-166	2842030619	Bacteria	Pseudomonadota	Alphaproteobacteria	Hyphomicrobiales	Reyranellaceae	Reyranella	Reyranella sp. OAS946
	k119_1429359_2	2710744289	94.5	1.35e-182	2710723511	Bacteria	Pseudomonadota	Alphaproteobacteria	unclassified	unclassified	unclassified	Alphaproteobacteria bacterium RIFCSPHIGHO2_12_FULL_66_14
	k119_1386692_10	2987027008	60.1	4.05e-100	2987023729	Bacteria	Pseudomonadota	Alphaproteobacteria	Rhodospirillales	Rhodospirillaceae	Elstera	Elstera cyanobacteriorum
	k119_3104111_1	8069216947	95.8	1.46e-189	8069214756	Bacteria	Pseudomonadota	Alphaproteobacteria	Hyphomicrobiales	Methylobacteriaceae	Methylobacterium	Methylobacterium hispanicum
	k119_2125677_7	2994144407	61.3	8.11e-94	2994143686	Bacteria	Pseudomonadota	Alphaproteobacteria	Rhodospirillales	Rhodospirillaceae	unclassified	Rhodospirillaceae bacterium SYSU D60014
	k119_2720156_4	2920057024	85.5	6.34e-164	2920053212	Bacteria	Pseudomonadota	Alphaproteobacteria	Hyphomicrobiales	Methylobacteriaceae	Enterovirga	Enterovirga sp. DB1703
	k119_3360544_3	2622854991	71.1	2.06e-118	2622736433	Bacteria	Pseudomonadota	Alphaproteobacteria	Hyphomicrobiales	Boseaceae	Bosea	Bosea lathyri
	k119_765357_14	2523339763	99.6	8.27e-188	2523231034	Bacteria	Pseudomonadota	Alphaproteobacteria	Sphingomonadales	Sphingosinicellaceae	Sandarakinorhabdus	Sandarakinorhabdus limnophila
	k119_299494_2	2620040318	49.8	7.29e-58	2619618934	Bacteria	Pseudomonadota	Alphaproteobacteria	Sphingomonadales	Sphingomonadaceae	unclassified	unclassified
	k119_5971019_2	2620040318	52.8	7.4e-61	2619618934	Bacteria	Pseudomonadota	Alphaproteobacteria	Sphingomonadales	Sphingomonadaceae	unclassified	unclassified
	k119_1470557_2	2828370365	75.2	1.86e-159	2828369385	Bacteria	Pseudomonadota	Alphaproteobacteria	Rhodospirillales	Acetobacteraceae	Neoroseomonas	Neoroseomonas alkaliterrae
	k119_1705218_2	2828370365	74.3	1.07e-158	2828369385	Bacteria	Pseudomonadota	Alphaproteobacteria	Rhodospirillales	Acetobacteraceae	Neoroseomonas	Neoroseomonas alkaliterrae
	k119_2893330_18	2756689085	45.7	9.21e-58	2756170251	Bacteria	Pseudomonadota	Betaproteobacteria	Burkholderiales	Alcaligenaceae	Pusillimonas	unclassified
	k119_5086663_2	2624319107	64.8	4.99e-102	2623620405	Bacteria	Pseudomonadota	Betaproteobacteria	unclassified	unclassified	unclassified	unclassified
	k119_1347908_2	2889546518	86.8	5.37e-201	2889543023	Bacteria	Pseudomonadota	Alphaproteobacteria	Rhodospirillales	Elioraeaceae	Elioraea	Elioraea rosea
	k119_5540121_25	2861605210	41.5	6.23e-52	2861602684	Bacteria	Pseudomonadota	Betaproteobacteria	Burkholderiales	Alcaligenaceae	Parapusillimonas	Parapusillimonas granuli
	k119_982443_3	2834449953	78.8	9.3e-132	2834448896	Bacteria	Pseudomonadota	Betaproteobacteria	Burkholderiales	Comamonadaceae	Hydrogenophaga	Hydrogenophaga sp. PML113
	k119_4288404_2	2620955754	98.4	9.81e-168	2619619207	Bacteria	Pseudomonadota	Betaproteobacteria	Burkholderiales	Comamonadaceae	Hydrogenophaga	Hydrogenophaga intermedia
	k119_2442529_1	2893931810	72.1	3.91e-77	2893929457	Bacteria	Pseudomonadota	Alphaproteobacteria	Hyphomicrobiales	Aestuariivirgaceae	Aestuariivirga	Aestuariivirga litoralis
	k119_3171253_2	2620955754	93	2.03e-150	2619619207	Bacteria	Pseudomonadota	Betaproteobacteria	Burkholderiales	Comamonadaceae	Hydrogenophaga	Hydrogenophaga intermedia
	k119_667409_3	2737687203	95.4	1.23e-153	2737471678	Bacteria	Pseudomonadota	unclassified	unclassified	unclassified	unclassified	Pseudomonadota bacterium
	k119_5985511_1	2891842462	97.9	3.06e-158	2891841496	Bacteria	Pseudomonadota	Betaproteobacteria	Nitrosomonadales	Methylophilaceae	Candidatus Methylopumilus	Candidatus Methylopumilus universalis
	k119_5193531_2	2624584754	91	1.95e-153	2623620471	Bacteria	Pseudomonadota	Betaproteobacteria	Burkholderiales	Comamonadaceae	Limnohabitans	Limnohabitans sp. 63ED37-2
	k119_2899012_2	2588045976	97.9	3.64e-93	2585428139	Bacteria	Pseudomonadota	Alphaproteobacteria	Hyphomicrobiales	Phyllobacteriaceae	Aliihoeflea	Aliihoeflea sp. 2WW
	k119_4762778_1	2529304547	52.3	1.04e-54	2529292503	Bacteria	Pseudomonadota	Betaproteobacteria	Burkholderiales	Alcaligenaceae	Derxia	Derxia gummosa
	k119_3039448_52	2839089394	67.4	5.36e-112	2839088549	Bacteria	Pseudomonadota	Betaproteobacteria	Burkholderiales	Oxalobacteraceae	Noviherbaspirillum	Noviherbaspirillum saxi
	k119_1782606_3	2908696167	76.1	2.49e-130	2908692813	Bacteria	Pseudomonadota	Betaproteobacteria	Burkholderiales	Comamonadaceae	Hydrogenophaga	Hydrogenophaga laconesensis
	k119_2683340_2	2624319107	51.8	2.61e-75	2623620405	Bacteria	Pseudomonadota	Betaproteobacteria	unclassified	unclassified	unclassified	unclassified
	k119_3289469_14	8046449167	62.7	1.27e-99	8046448660	Bacteria	Pseudomonadota	Betaproteobacteria	Burkholderiales	Comamonadaceae	Variovorax	Variovorax terrae
	k119_1269376_8	2841310206	80.3	1.45e-143	2841307470	Bacteria	Pseudomonadota	Betaproteobacteria	Burkholderiales	Comamonadaceae	Limnohabitans	Limnohabitans sp. Rim11
	k119_6149812_19	2982237329	93.5	2.57e-158	2982234925	Bacteria	Pseudomonadota	Betaproteobacteria	Burkholderiales	Alcaligenaceae	Zwartia	Zwartia hollandica
	k119_347506_4	2582824772	56.4	1.03e-85	2582580607	Bacteria	Verrucomicrobiota	unclassified	unclassified	unclassified	unclassified	unclassified
	k119_1775953_5	2887813537	99.6	7.83e-162	2887813469	Bacteria	Pseudomonadota	Betaproteobacteria	Nitrosomonadales	Methylophilaceae	Candidatus Methylopumilus	Candidatus Methylopumilus universalis
	k119_5786835_1	2967500394	50.8	9.07e-60	2967499442	Bacteria	Pseudomonadota	Betaproteobacteria	Nitrosomonadales	Thiobacillaceae	Parasulfuritortus	Parasulfuritortus cantonensis
SRR8369885	k119_1216199_2	2920031402	85.1	2.83e-168	2920027823	Bacteria	Pseudomonadota	Alphaproteobacteria	Rhodobacterales	Paracoccaceae	Tabrizicola	Tabrizicola oligotrophica
	k119_1524043_2	2593177815	89.5	4e-165	2590828823	Bacteria	Pseudomonadota	Alphaproteobacteria	Rhodospirillales	unclassified	unclassified	Rhodospirillales bacterium URHD0017
	k119_1876233_5	8001052807	81.5	1.51e-142	8001050201	Bacteria	Pseudomonadota	Alphaproteobacteria	Hyphomicrobiales	unclassified	unclassified	Rhizobiales bacterium TNE-4
	k119_252816_4	8001052807	79.5	7.51e-143	8001050201	Bacteria	Pseudomonadota	Alphaproteobacteria	Hyphomicrobiales	unclassified	unclassified	Rhizobiales bacterium TNE-4
	k119_618346_1	2893931810	82.2	1.24e-116	2893929457	Bacteria	Pseudomonadota	Alphaproteobacteria	Hyphomicrobiales	Aestuariivirgaceae	Aestuariivirga	Aestuariivirga litoralis
	k119_1477147_2	8049153099	73.9	1.34e-120	8049149440	Bacteria	Pseudomonadota	Alphaproteobacteria	Rhodospirillales	Acetobacteraceae	Limobrevibacterium	Limobrevibacterium gyesilva
	k119_670891_2	2964100819	81	9.15e-151	2964100155	Bacteria	Pseudomonadota	Betaproteobacteria	Rhodocyclales	Fluviibacteraceae	Fluviibacter	Fluviibacter phosphoraccumulans
	k119_1255266_14	2890980154	65.3	1.2e-101	2890977418	Bacteria	Pseudomonadota	Betaproteobacteria	Burkholderiales	Comamonadaceae	Ramlibacter	Ramlibacter pinisoli
	k119_832345_4	2964100819	78.7	5.34e-141	2964100155	Bacteria	Pseudomonadota	Betaproteobacteria	Rhodocyclales	Fluviibacteraceae	Fluviibacter	Fluviibacter phosphoraccumulans
	k119_399685_2	2710723141	90.5	2.27e-151	2710264786	Bacteria	Pseudomonadota	Betaproteobacteria	Burkholderiales	Burkholderiaceae	Polynucleobacter	Polynucleobacter victoriensis
	k119_936917_2	2995426456	62.9	9.05e-101	2995421903	Bacteria	Pseudomonadota	Betaproteobacteria	Burkholderiales	Comamonadaceae	Ramlibacter	Ramlibacter monticola
	k119_313807_2	2904411109	63.4	1.2e-100	2904410029	Bacteria	Pseudomonadota	Gammaproteobacteria	Methylococcales	Methylococcaceae	Methylocaldum	Methylocaldum sp. S3v3
	k119_653135_2	2994728139	45.7	1.71e-63	2994724743	Bacteria	Pseudomonadota	Betaproteobacteria	Burkholderiales	Alcaligenaceae	Derxia	Derxia lacustris
	k119_659987_2	2964100819	99.2	4.99e-184	2964100155	Bacteria	Pseudomonadota	Betaproteobacteria	Rhodocyclales	Fluviibacteraceae	Fluviibacter	Fluviibacter phosphoraccumulans
	k119_889589_2	2964100819	72	6.39e-128	2964100155	Bacteria	Pseudomonadota	Betaproteobacteria	Rhodocyclales	Fluviibacteraceae	Fluviibacter	Fluviibacter phosphoraccumulans
	k119_1466286_3	2995426456	63.8	7.81e-102	2995421903	Bacteria	Pseudomonadota	Betaproteobacteria	Burkholderiales	Comamonadaceae	Ramlibacter	Ramlibacter monticola
	k119_562279_3	2964100819	73.6	6.05e-133	2964100155	Bacteria	Pseudomonadota	Betaproteobacteria	Rhodocyclales	Fluviibacteraceae	Fluviibacter	Fluviibacter phosphoraccumulans
	k119_817981_36	2964100819	78.4	1.25e-131	2964100155	Bacteria	Pseudomonadota	Betaproteobacteria	Rhodocyclales	Fluviibacteraceae	Fluviibacter	Fluviibacter phosphoraccumulans
	k119_1520978_2	2910719330	64.3	8.75e-104	2910714175	Bacteria	Pseudomonadota	Betaproteobacteria	Burkholderiales	Comamonadaceae	Ramlibacter	Ramlibacter cellulosilyticus
	k119_1744206_3	2529304547	46.4	4.88e-63	2529292503	Bacteria	Pseudomonadota	Betaproteobacteria	Burkholderiales	Alcaligenaceae	Derxia	Derxia gummosa
	k119_521415_1	2890980154	64.4	3.42e-101	2890977418	Bacteria	Pseudomonadota	Betaproteobacteria	Burkholderiales	Comamonadaceae	Ramlibacter	Ramlibacter pinisoli
	k119_468174_3	2890980154	63.6	6.88e-101	2890977418	Bacteria	Pseudomonadota	Betaproteobacteria	Burkholderiales	Comamonadaceae	Ramlibacter	Ramlibacter pinisoli
	k119_24116_2	2582891532	69.3	7.86e-118	2582580642	Bacteria	Pseudomonadota	unclassified	unclassified	unclassified	unclassified	unclassified
	k119_661334_2	2664005727	69.1	4.81e-114	2663762678	Bacteria	Pseudomonadota	Betaproteobacteria	Nitrosomonadales	Methylophilaceae	Candidatus Methylopumilus	Candidatus Methylopumilus turicensis
	k119_342220_6	8064053049	44.7	2.83e-66	8064052864	Bacteria	Pseudomonadota	Betaproteobacteria	Nitrosomonadales	Methylophilaceae	Methylobacillus	Methylobacillus caricis
	k119_495733_2	2910719330	64.2	2.9e-102	2910714175	Bacteria	Pseudomonadota	Betaproteobacteria	Burkholderiales	Comamonadaceae	Ramlibacter	Ramlibacter cellulosilyticus
	k119_526334_1	2617851327	45.7	5.42e-51	2617270875	Bacteria	Pseudomonadota	Betaproteobacteria	Burkholderiales	Alcaligenaceae	Candidimonas	Candidimonas bauzanensis
	k119_585662_3	2664005727	71.6	4.54e-137	2663762678	Bacteria	Pseudomonadota	Betaproteobacteria	Nitrosomonadales	Methylophilaceae	Candidatus Methylopumilus	Candidatus Methylopumilus turicensis
	k119_1006087_9	2529304547	48.8	1.19e-66	2529292503	Bacteria	Pseudomonadota	Betaproteobacteria	Burkholderiales	Alcaligenaceae	Derxia	Derxia gummosa
	k119_292443_2	2634995657	73.4	7.45e-105	2634166272	Bacteria	Pseudomonadota	Betaproteobacteria	Nitrosomonadales	Methylophilaceae	unclassified	unclassified
	k119_1785952_1	2583056990	65.7	5.3e-100	2582580712	Bacteria	Pseudomonadota	unclassified	unclassified	unclassified	unclassified	unclassified
	k119_1863507_2	2595248513	81.9	1.08e-140	2593339182	Bacteria	Pseudomonadota	unclassified	unclassified	unclassified	unclassified	unclassified
	k119_1221855_2	2529304547	51.8	2.89e-57	2529292503	Bacteria	Pseudomonadota	Betaproteobacteria	Burkholderiales	Alcaligenaceae	Derxia	Derxia gummosa
	k119_1357269_14	2834087377	73.3	1.11e-125	2834085912	Bacteria	Pseudomonadota	Betaproteobacteria	Burkholderiales	Comamonadaceae	Limnohabitans	Limnohabitans sp. 2KL-27
	k119_974792_1	2810367442	91	3.65e-158	2808606701	Bacteria	Pseudomonadota	Betaproteobacteria	Burkholderiales	Burkholderiaceae	Polynucleobacter	Polynucleobacter acidiphobus
	k119_888166_3	2664005727	80	5.08e-157	2663762678	Bacteria	Pseudomonadota	Betaproteobacteria	Nitrosomonadales	Methylophilaceae	Candidatus Methylopumilus	Candidatus Methylopumilus turicensis
	k119_1533770_1	2883388054	43.7	5.27e-59	2883386971	Bacteria	Pseudomonadota	Betaproteobacteria	Neisseriales	Chitinibacteraceae	Chitinolyticbacter	Chitinolyticbacter meiyuanensis
	k119_1756978_1	2841312914	72.4	9.4e-131	2841310320	Bacteria	Pseudomonadota	Betaproteobacteria	Burkholderiales	Comamonadaceae	Limnohabitans	Limnohabitans sp. 2KL-3
	k119_177594_2	2887121823	84.7	2.92e-145	2887120766	Bacteria	Pseudomonadota	Betaproteobacteria	Burkholderiales	Comamonadaceae	Malikia	Malikia granosa
	k119_1363432_1	2583056990	71.9	4.61e-86	2582580712	Bacteria	Pseudomonadota	unclassified	unclassified	unclassified	unclassified	unclassified
	k119_1522100_5	2582903693	90.9	1.17e-150	2582580649	Bacteria	Pseudomonadota	unclassified	unclassified	unclassified	unclassified	unclassified
	k119_450065_2	3002428405	80.7	9.66e-141	3002425726	Bacteria	Pseudomonadota	Betaproteobacteria	Burkholderiales	Comamonadaceae	Limnohabitans	Limnohabitans radicicola
	k119_1108704_37	2964100819	84.9	1.57e-113	2964100155	Bacteria	Pseudomonadota	Betaproteobacteria	Rhodocyclales	Fluviibacteraceae	Fluviibacter	Fluviibacter phosphoraccumulans
	k119_799169_2	2839089394	66	1.42e-107	2839088549	Bacteria	Pseudomonadota	Betaproteobacteria	Burkholderiales	Oxalobacteraceae	Noviherbaspirillum	Noviherbaspirillum saxi
	k119_1113276_2	2771747930	84.7	6.88e-153	2770939546	Bacteria	Pseudomonadota	Betaproteobacteria	Rhodocyclales	Azonexaceae	Dechloromonas	unclassified
	k119_325807_7	2995353524	64.5	2.58e-108	2995351510	Bacteria	Pseudomonadota	Betaproteobacteria	Burkholderiales	Oxalobacteraceae	Noviherbaspirillum	Noviherbaspirillum malthae
	k119_1236056_1	3003639269	54.9	1.15e-91	3003635642	Bacteria	Pseudomonadota	Betaproteobacteria	Burkholderiales	Comamonadaceae	Variovorax	Variovorax ginsengisoli
	k119_504735_1	3001364131	54.9	6.78e-58	3001361271	Bacteria	Pseudomonadota	Alphaproteobacteria	Hyphomicrobiales	Xanthobacteraceae	Labrys	Labrys sp. KNU-23
SRR6481370	k119_2105347_7	8066318799	72.1	2.06e-134	8066316255	Bacteria	Pseudomonadota	Alphaproteobacteria	Rhodobacterales	Paracoccaceae	Gemmobacter	Gemmobacter megaterium
	k119_230537_4	8066318799	70.5	7.95e-132	8066316255	Bacteria	Pseudomonadota	Alphaproteobacteria	Rhodobacterales	Paracoccaceae	Gemmobacter	Gemmobacter megaterium
	k119_899444_11	2656140017	56.6	1e-95	2654587884	Bacteria	Pseudomonadota	Alphaproteobacteria	Hyphomicrobiales	Rhodovibrionaceae	Limimonas	Limimonas halophila
	k119_1165194_8	2994176407	75.1	2.64e-140	2994170941	Bacteria	Pseudomonadota	Alphaproteobacteria	Rhodospirillales	Rhodospirillaceae	unclassified	Rhodospirillaceae bacterium CCH5-H10
	k119_1078655_12	2599425315	46.7	7.56e-63	2599185172	Bacteria	Pseudomonadota	Betaproteobacteria	Neisseriales	Chitinibacteraceae	Formivibrio	Formivibrio citricus
	k119_329639_2	2624397166	46.2	1.93e-58	2623620424	Bacteria	Pseudomonadota	Betaproteobacteria	Burkholderiales	unclassified	unclassified	unclassified
	k119_1989432_2	3002370631	74.6	7.34e-158	3002367496	Bacteria	Pseudomonadota	Alphaproteobacteria	Rhodospirillales	Acetobacteraceae	Roseomonas	Roseomonas rubea
	k119_881807_2	2529304547	46.1	5.71e-64	2529292503	Bacteria	Pseudomonadota	Betaproteobacteria	Burkholderiales	Alcaligenaceae	Derxia	Derxia gummosa
	k119_2287969_3	2828370365	74.2	2.92e-156	2828369385	Bacteria	Pseudomonadota	Alphaproteobacteria	Rhodospirillales	Acetobacteraceae	Neoroseomonas	Neoroseomonas alkaliterrae
	k119_2145984_4	2529304547	48.3	2.05e-65	2529292503	Bacteria	Pseudomonadota	Betaproteobacteria	Burkholderiales	Alcaligenaceae	Derxia	Derxia gummosa
	k119_1407954_2	2802646121	46.6	1.5e-63	2802428841	Bacteria	Pseudomonadota	Betaproteobacteria	Burkholderiales	Burkholderiaceae	Cupriavidus	Cupriavidus agavae
	k119_2455848_5	2628121910	36.7	4.52e-41	2627853579	Bacteria	Pseudomonadota	Alphaproteobacteria	unclassified	unclassified	unclassified	unclassified
	k119_840461_93	2765696162	41.2	1.24e-51	2765235875	Bacteria	Pseudomonadota	Betaproteobacteria	Burkholderiales	Alcaligenaceae	Bordetella	Bordetella genomosp. 10
	k119_2376127_6	2529304547	46.4	1.38e-62	2529292503	Bacteria	Pseudomonadota	Betaproteobacteria	Burkholderiales	Alcaligenaceae	Derxia	Derxia gummosa
	k119_1848670_3	2998968977	51.1	9.43e-67	2998968426	Bacteria	Planctomycetota	unclassified	unclassified	unclassified	unclassified	Planctomycetes bacterium Pla163
	k119_505886_5	2624313049	68.5	4.2e-127	2623620403	Bacteria	Pseudomonadota	Betaproteobacteria	unclassified	unclassified	unclassified	unclassified
	k119_970306_2	2998968977	50.7	3.06e-65	2998968426	Bacteria	Planctomycetota	unclassified	unclassified	unclassified	unclassified	Planctomycetes bacterium Pla163
	k119_2626017_2	2999253213	58.5	1.21e-89	2999252559	Bacteria	Planctomycetota	unclassified	unclassified	unclassified	unclassified	Planctomycetes bacterium Pla86
	k119_2183832_2	2529304547	47.3	1.47e-59	2529292503	Bacteria	Pseudomonadota	Betaproteobacteria	Burkholderiales	Alcaligenaceae	Derxia	Derxia gummosa
	k119_796233_3	8064053049	44.7	2e-66	8064052864	Bacteria	Pseudomonadota	Betaproteobacteria	Nitrosomonadales	Methylophilaceae	Methylobacillus	Methylobacillus caricis
	k119_1184157_2	2810367442	90.3	1.1e-160	2808606701	Bacteria	Pseudomonadota	Betaproteobacteria	Burkholderiales	Burkholderiaceae	Polynucleobacter	Polynucleobacter acidiphobus
	k119_2082067_71	2582678411	74.5	1.17e-133	2582580538	Bacteria	Pseudomonadota	unclassified	unclassified	unclassified	unclassified	unclassified
	k119_55712_3	2883360585	97.9	1.31e-160	2883360143	Bacteria	Pseudomonadota	Betaproteobacteria	Nitrosomonadales	Methylophilaceae	Candidatus Methylopumilus	Candidatus Methylopumilus rimovensis
	k119_2474012_2	2987027008	50.7	1.77e-60	2987023729	Bacteria	Pseudomonadota	Alphaproteobacteria	Rhodospirillales	Rhodospirillaceae	Elstera	Elstera cyanobacteriorum
	k119_491900_14	2595245381	49.8	7.1e-62	2593339180	Bacteria	Verrucomicrobiota	unclassified	unclassified	unclassified	unclassified	unclassified
	k119_743383_1	2790734928	60.5	2.64e-72	2788500452	Bacteria	Pseudomonadota	Betaproteobacteria	Burkholderiales	Comamonadaceae	Hydrogenophaga	Hydrogenophaga sp. IBVHS2
	k119_2136046_22	2887614841	53.2	1.53e-85	2887612855	Bacteria	Pseudomonadota	Betaproteobacteria	Burkholderiales	Burkholderiaceae	Zeimonas	Zeimonas arvi
	k119_2667338_17	2839089394	66.5	1.45e-109	2839088549	Bacteria	Pseudomonadota	Betaproteobacteria	Burkholderiales	Oxalobacteraceae	Noviherbaspirillum	Noviherbaspirillum saxi
	k119_1990514_1	2806931830	63.1	1.82e-64	2806310616	Bacteria	Pseudomonadota	Alphaproteobacteria	unclassified	unclassified	unclassified	unclassified
	k119_1253191_1	2806931830	58.2	3.15e-58	2806310616	Bacteria	Pseudomonadota	Alphaproteobacteria	unclassified	unclassified	unclassified	unclassified
	k119_731331_34	2595245381	44.1	5.49e-63	2593339180	Bacteria	Verrucomicrobiota	unclassified	unclassified	unclassified	unclassified	unclassified
	k119_763841_8	2582678411	71.3	5.52e-132	2582580538	Bacteria	Pseudomonadota	unclassified	unclassified	unclassified	unclassified	unclassified
	k119_1371304_4	2811922988	62.2	1.13e-103	2808607001	Bacteria	Planctomycetota	unclassified	unclassified	unclassified	unclassified	unclassified
SRR18106142	k119_695214_1	2758185613	99.1	2.65e-163	2757320530	Bacteria	Pseudomonadota	Gammaproteobacteria	Pseudomonadales	Pseudomonadaceae	Pseudomonas	Pseudomonas sp. OV508
	k119_281366_2	2842035102	86	4.93e-167	2842030619	Bacteria	Pseudomonadota	Alphaproteobacteria	Hyphomicrobiales	Reyranellaceae	Reyranella	Reyranella sp. OAS946
	k119_59756_7	2788149098	51	3.71e-85	2786546835	Bacteria	Pseudomonadota	Alphaproteobacteria	Hyphomicrobiales	Alsobacteraceae	Alsobacter	Alsobacter soli
	k119_84299_2	2893931810	82.5	1.13e-127	2893929457	Bacteria	Pseudomonadota	Alphaproteobacteria	Hyphomicrobiales	Aestuariivirgaceae	Aestuariivirga	Aestuariivirga litoralis
	k119_469932_1	2828471045	52.9	7.91e-78	2828467665	Bacteria	Pseudomonadota	Alphaproteobacteria	Hyphomicrobiales	Beijerinckiaceae	Pseudochelatococcus	Pseudochelatococcus lubricantis
	k119_1601672_2	8064163458	84.2	3.87e-166	8064159345	Bacteria	Pseudomonadota	Alphaproteobacteria	Hyphomicrobiales	Reyranellaceae	Reyranella	Reyranella aquatilis
	k119_1516377_3	2828471045	51	2.18e-76	2828467665	Bacteria	Pseudomonadota	Alphaproteobacteria	Hyphomicrobiales	Beijerinckiaceae	Pseudochelatococcus	Pseudochelatococcus lubricantis
	k119_801528_1	2891195500	54.1	5.03e-72	2891191727	Bacteria	Pseudomonadota	Alphaproteobacteria	Hyphomicrobiales	Hyphomicrobiaceae	Rhodoplanes	Rhodoplanes elegans
	k119_2292768_1	2887746439	67.2	9.85e-124	2887745528	Bacteria	Pseudomonadota	Alphaproteobacteria	Rhodospirillales	Acetobacteraceae	Paracraurococcus	Paracraurococcus ruber
	k119_1226197_2	2893931810	83.2	1.94e-108	2893929457	Bacteria	Pseudomonadota	Alphaproteobacteria	Hyphomicrobiales	Aestuariivirgaceae	Aestuariivirga	Aestuariivirga litoralis
	k119_2144213_2	2710723141	65.3	3.9e-111	2710264786	Bacteria	Pseudomonadota	Betaproteobacteria	Burkholderiales	Burkholderiaceae	Polynucleobacter	Polynucleobacter victoriensis
	k119_74319_5	2567562104	100	3.25e-193	2565956906	Bacteria	Pseudomonadota	Gammaproteobacteria	Moraxellales	Moraxellaceae	Acinetobacter	Acinetobacter sp. 1245249
	k119_258130_4	2595101395	47	1.24e-58	2593339134	Bacteria	Pseudomonadota	Gammaproteobacteria	Methylococcales	Methylococcaceae	Methylomagnum	Methylomagnum ishizawai
	k119_76215_1	3001664625	46	7.55e-72	3001662531	Bacteria	Pseudomonadota	Alphaproteobacteria	Hyphomicrobiales	Methylocystaceae	Methylocystis	Methylocystis sp. L43
	k119_218356_2	8002062899	61	3.05e-105	8002060224	Bacteria	Pseudomonadota	Alphaproteobacteria	Hyphomicrobiales	Methylocystaceae	Methylocystis	Methylocystis sp. Sn-Cys
	k119_1077024_2	2964100819	77	6.06e-144	2964100155	Bacteria	Pseudomonadota	Betaproteobacteria	Rhodocyclales	Fluviibacteraceae	Fluviibacter	Fluviibacter phosphoraccumulans
	k119_1154760_4	2964100819	78.7	5.56e-141	2964100155	Bacteria	Pseudomonadota	Betaproteobacteria	Rhodocyclales	Fluviibacteraceae	Fluviibacter	Fluviibacter phosphoraccumulans
	k119_1126952_2	2964100819	70.5	4.84e-127	2964100155	Bacteria	Pseudomonadota	Betaproteobacteria	Rhodocyclales	Fluviibacteraceae	Fluviibacter	Fluviibacter phosphoraccumulans
	k119_2441165_2	2995426456	62.3	8.55e-99	2995421903	Bacteria	Pseudomonadota	Betaproteobacteria	Burkholderiales	Comamonadaceae	Ramlibacter	Ramlibacter monticola
	k119_585563_1	3001664625	46.5	7.79e-73	3001662531	Bacteria	Pseudomonadota	Alphaproteobacteria	Hyphomicrobiales	Methylocystaceae	Methylocystis	Methylocystis sp. L43
	k119_1998693_3	2964100819	75.8	2.38e-134	2964100155	Bacteria	Pseudomonadota	Betaproteobacteria	Rhodocyclales	Fluviibacteraceae	Fluviibacter	Fluviibacter phosphoraccumulans
	k119_426895_2	2642354485	63.1	6.34e-108	2639763187	Bacteria	Pseudomonadota	Betaproteobacteria	Burkholderiales	Burkholderiaceae	Polynucleobacter	Polynucleobacter finlandensis
	k119_141585_1	2627924963	49.5	3.95e-57	2627853521	Bacteria	Pseudomonadota	Betaproteobacteria	Ferrovales	Ferrovaceae	Ferrovum	Ferrovum myxofaciens
	k119_2097825_1	8056505185	53.5	3.11e-77	8056502925	Bacteria	Pseudomonadota	Alphaproteobacteria	Sphingomonadales	Sphingomonadaceae	Novosphingobium	Novosphingobium humi
	k119_628763_3	2964100819	72	6.39e-128	2964100155	Bacteria	Pseudomonadota	Betaproteobacteria	Rhodocyclales	Fluviibacteraceae	Fluviibacter	Fluviibacter phosphoraccumulans
	k119_2172295_2	2752210680	56.4	3.64e-82	2751185422	Bacteria	Pseudomonadota	Betaproteobacteria	unclassified	unclassified	unclassified	unclassified
	k119_2360350_1	2653143905	69.1	6.64e-113	2651869860	Bacteria	Pseudomonadota	Betaproteobacteria	Burkholderiales	Comamonadaceae	Curvibacter	Curvibacter sp. PAE-UM
	k119_1589837_3	2964100819	82.1	1.03e-151	2964100155	Bacteria	Pseudomonadota	Betaproteobacteria	Rhodocyclales	Fluviibacteraceae	Fluviibacter	Fluviibacter phosphoraccumulans
	k119_354915_30	2830704352	54.5	2.18e-80	2830703132	Bacteria	Pseudomonadota	Betaproteobacteria	Burkholderiales	Burkholderiaceae	Polynucleobacter	unclassified
	k119_105881_2	2664005727	66.1	1.3e-128	2663762678	Bacteria	Pseudomonadota	Betaproteobacteria	Nitrosomonadales	Methylophilaceae	Candidatus Methylopumilus	Candidatus Methylopumilus turicensis
	k119_1969934_22	2776074920	45.5	4.36e-59	2775506857	Bacteria	Pseudomonadota	Betaproteobacteria	Nitrosomonadales	Sulfuricellaceae	Sulfuricella	Sulfuricella sp. T08
	k119_175903_1	2628868953	99.6	2.76e-183	2627853763	Bacteria	Pseudomonadota	Gammaproteobacteria	Moraxellales	Moraxellaceae	Acinetobacter	Acinetobacter junii
	k119_521256_1	2910719330	64.3	8.75e-104	2910714175	Bacteria	Pseudomonadota	Betaproteobacteria	Burkholderiales	Comamonadaceae	Ramlibacter	Ramlibacter cellulosilyticus
	k119_2270199_2	2664005727	65.4	5.42e-126	2663762678	Bacteria	Pseudomonadota	Betaproteobacteria	Nitrosomonadales	Methylophilaceae	Candidatus Methylopumilus	Candidatus Methylopumilus turicensis
	k119_2098306_1	2664005727	67.5	6.99e-123	2663762678	Bacteria	Pseudomonadota	Betaproteobacteria	Nitrosomonadales	Methylophilaceae	Candidatus Methylopumilus	Candidatus Methylopumilus turicensis
	k119_2369336_1	2685829670	66.2	9.95e-142	2684622831	Bacteria	Pseudomonadota	Alphaproteobacteria	Rhodospirillales	Acetobacteraceae	Rhodopila	unclassified
	k119_881588_2	2956888757	99.7	2.98e-227	2956887615	Bacteria	Pseudomonadota	Gammaproteobacteria	Moraxellales	Moraxellaceae	Acinetobacter	Acinetobacter kanungonis
	k119_1644672_1	2995426456	64.7	5.81e-104	2995421903	Bacteria	Pseudomonadota	Betaproteobacteria	Burkholderiales	Comamonadaceae	Ramlibacter	Ramlibacter monticola
	k119_1369024_11	2916662345	100	1.32e-188	2916661554	Bacteria	Pseudomonadota	Gammaproteobacteria	Moraxellales	Moraxellaceae	Acinetobacter	Acinetobacter guillouiae
	k119_2031190_5	2780648604	99.3	6.07e-194	2778261581	Bacteria	Pseudomonadota	Gammaproteobacteria	Moraxellales	Moraxellaceae	Acinetobacter	Acinetobacter sp. WCHA29
	k119_578288_1	2890035676	66.8	1.71e-84	2890033825	Bacteria	Pseudomonadota	Gammaproteobacteria	Methylococcales	Methylococcaceae	Methylocaldum	Methylocaldum sp. BRCS4
	k119_2274596_1	2664005727	67.9	3.99e-109	2663762678	Bacteria	Pseudomonadota	Betaproteobacteria	Nitrosomonadales	Methylophilaceae	Candidatus Methylopumilus	Candidatus Methylopumilus turicensis
	k119_1898556_1	2518053449	88.9	5.42e-169	2517572181	Bacteria	Pseudomonadota	Betaproteobacteria	Burkholderiales	Burkholderiaceae	Polynucleobacter	Polynucleobacter tropicus
	k119_2409885_2	2964100819	81	9.23e-114	2964100155	Bacteria	Pseudomonadota	Betaproteobacteria	Rhodocyclales	Fluviibacteraceae	Fluviibacter	Fluviibacter phosphoraccumulans
	k119_2336066_5	2637671625	99.6	4.81e-196	2636415707	Bacteria	Pseudomonadota	Gammaproteobacteria	Moraxellales	Moraxellaceae	Acinetobacter	Acinetobacter brisouii
	k119_1335931_2	2664005727	68	3.46e-129	2663762678	Bacteria	Pseudomonadota	Betaproteobacteria	Nitrosomonadales	Methylophilaceae	Candidatus Methylopumilus	Candidatus Methylopumilus turicensis
	k119_1459855_2	2911194146	68.6	4.14e-107	2911194029	Bacteria	Pseudomonadota	Betaproteobacteria	Burkholderiales	Comamonadaceae	Rhodoferax	Rhodoferax sp. BAB1
	k119_1133026_1	2829918171	48.2	1.22e-69	2829917985	Bacteria	Pseudomonadota	Alphaproteobacteria	Sphingomonadales	Sphingomonadaceae	Novosphingobium	Novosphingobium sediminicola
	k119_130482_2	8048895168	45.3	2.39e-66	8048893468	Bacteria	Pseudomonadota	Alphaproteobacteria	Hyphomicrobiales	Methylocystaceae	Methylocystis	Methylocystis iwaonis
	k119_1411216_4	2832923143	42.4	1.07e-49	2832923104	Bacteria	Pseudomonadota	Gammaproteobacteria	Methylococcales	Methylococcaceae	Methylocaldum	Methylocaldum marinum
	k119_1140348_29	2624298436	47.5	9.69e-72	2623620400	Bacteria	Pseudomonadota	Betaproteobacteria	unclassified	unclassified	unclassified	unclassified
	k119_259608_2	2983312682	68.2	3.35e-123	2983312011	Bacteria	Pseudomonadota	Betaproteobacteria	Burkholderiales	Burkholderiaceae	Polynucleobacter	Polynucleobacter wuianus
	k119_1923621_1	2518053449	89.3	7.7e-169	2517572181	Bacteria	Pseudomonadota	Betaproteobacteria	Burkholderiales	Burkholderiaceae	Polynucleobacter	Polynucleobacter tropicus
	k119_1584204_1	2887746439	69.5	1.73e-88	2887745528	Bacteria	Pseudomonadota	Alphaproteobacteria	Rhodospirillales	Acetobacteraceae	Paracraurococcus	Paracraurococcus ruber
	k119_167_1	2582904137	78.6	1.88e-111	2582580649	Bacteria	Pseudomonadota	unclassified	unclassified	unclassified	unclassified	unclassified
	k119_2000021_1	2895362255	74.2	2.67e-131	2895361058	Bacteria	Pseudomonadota	Betaproteobacteria	Burkholderiales	Comamonadaceae	Limnohabitans	Limnohabitans sp. G3-2
	k119_2025692_6	2774876414	47.6	6.15e-67	2773857926	Bacteria	Pseudomonadota	Betaproteobacteria	Burkholderiales	Burkholderiaceae	Polynucleobacter	Polynucleobacter cosmopolitanus
	k119_1800758_2	2664005727	70.4	3.74e-123	2663762678	Bacteria	Pseudomonadota	Betaproteobacteria	Nitrosomonadales	Methylophilaceae	Candidatus Methylopumilus	Candidatus Methylopumilus turicensis
	k119_387416_2	2887121823	85.1	5.05e-146	2887120766	Bacteria	Pseudomonadota	Betaproteobacteria	Burkholderiales	Comamonadaceae	Malikia	Malikia granosa
	k119_128557_2	2634022233	72.1	7.87e-122	2630968981	Bacteria	Pseudomonadota	Betaproteobacteria	Burkholderiales	unclassified	Aquabacterium	Aquabacterium sp. NJ1
	k119_247729_1	2725250878	57.8	8.14e-59	2724679054	Bacteria	Pseudomonadota	Alphaproteobacteria	Hyphomicrobiales	Phyllobacteriaceae	Paramesorhizobium	Paramesorhizobium deserti
	k119_1075370_1	2995426456	72.3	8.37e-91	2995421903	Bacteria	Pseudomonadota	Betaproteobacteria	Burkholderiales	Comamonadaceae	Ramlibacter	Ramlibacter monticola
	k119_1833608_1	2964100819	81.8	4.83e-106	2964100155	Bacteria	Pseudomonadota	Betaproteobacteria	Rhodocyclales	Fluviibacteraceae	Fluviibacter	Fluviibacter phosphoraccumulans
	k119_1205554_6	2664005727	66.3	2.4e-120	2663762678	Bacteria	Pseudomonadota	Betaproteobacteria	Nitrosomonadales	Methylophilaceae	Candidatus Methylopumilus	Candidatus Methylopumilus turicensis
	k119_990986_3	2710723141	47	1.19e-61	2710264786	Bacteria	Pseudomonadota	Betaproteobacteria	Burkholderiales	Burkholderiaceae	Polynucleobacter	Polynucleobacter victoriensis
	k119_1356269_2	2709069028	54.5	3.2e-82	2708742530	Bacteria	Pseudomonadota	Betaproteobacteria	Burkholderiales	Burkholderiaceae	Polynucleobacter	Polynucleobacter kasalickyi
	k119_1044580_1	2710723141	69.2	7.43e-88	2710264786	Bacteria	Pseudomonadota	Betaproteobacteria	Burkholderiales	Burkholderiaceae	Polynucleobacter	Polynucleobacter victoriensis
	k119_335334_1	2983236591	74.8	1.54e-115	2983235510	Bacteria	Pseudomonadota	Betaproteobacteria	Burkholderiales	Burkholderiaceae	Polynucleobacter	Polynucleobacter sp. AP-Titi-500A-B4
	k119_1202218_1	2964100819	84.7	2.32e-103	2964100155	Bacteria	Pseudomonadota	Betaproteobacteria	Rhodocyclales	Fluviibacteraceae	Fluviibacter	Fluviibacter phosphoraccumulans
	k119_2008340_3	2841312914	75.3	6.94e-133	2841310320	Bacteria	Pseudomonadota	Betaproteobacteria	Burkholderiales	Comamonadaceae	Limnohabitans	Limnohabitans sp. 2KL-3
	k119_760958_1	2727793375	59.5	5.98e-96	2724679690	Bacteria	Pseudomonadota	Betaproteobacteria	Burkholderiales	Comamonadaceae	Limnohabitans	unclassified
SRR7052951	k119_1049963_1	8066318799	71	2.35e-130	8066316255	Bacteria	Pseudomonadota	Alphaproteobacteria	Rhodobacterales	Paracoccaceae	Gemmobacter	Gemmobacter megaterium
	k119_2602629_12	2656140017	56.6	4.98e-96	2654587884	Bacteria	Pseudomonadota	Alphaproteobacteria	Hyphomicrobiales	Rhodovibrionaceae	Limimonas	Limimonas halophila
	k119_503353_74	2994176407	75.5	2.27e-141	2994170941	Bacteria	Pseudomonadota	Alphaproteobacteria	Rhodospirillales	Rhodospirillaceae	unclassified	Rhodospirillaceae bacterium CCH5-H10
	k119_3568869_2	2786502838	57.3	3.87e-86	2785511443	Bacteria	Candidatus Marinimicrobia	unclassified	unclassified	unclassified	unclassified	Candidatus Marinimicrobia bacterium
	k119_314743_64	8064163458	60.6	2.82e-113	8064159345	Bacteria	Pseudomonadota	Alphaproteobacteria	Hyphomicrobiales	Reyranellaceae	Reyranella	Reyranella aquatilis
	k119_515605_7	2827993241	46.8	5.11e-69	2827992976	Bacteria	Pseudomonadota	Alphaproteobacteria	Hyphomicrobiales	Beijerinckiaceae	Pseudochelatococcus	Pseudochelatococcus contaminans
	k119_130727_2	2994728139	46.3	4.81e-64	2994724743	Bacteria	Pseudomonadota	Betaproteobacteria	Burkholderiales	Alcaligenaceae	Derxia	Derxia lacustris
	k119_311217_6	2529304547	44.7	1.46e-63	2529292503	Bacteria	Pseudomonadota	Betaproteobacteria	Burkholderiales	Alcaligenaceae	Derxia	Derxia gummosa
	k119_3408498_2	2529304547	48.8	1.03e-65	2529292503	Bacteria	Pseudomonadota	Betaproteobacteria	Burkholderiales	Alcaligenaceae	Derxia	Derxia gummosa
	k119_867134_5	3002370631	73	4.68e-154	3002367496	Bacteria	Pseudomonadota	Alphaproteobacteria	Rhodospirillales	Acetobacteraceae	Roseomonas	Roseomonas rubea
	k119_1732987_43	3002370631	73.6	6.01e-157	3002367496	Bacteria	Pseudomonadota	Alphaproteobacteria	Rhodospirillales	Acetobacteraceae	Roseomonas	Roseomonas rubea
	k119_3373946_2	2765696162	41.2	1.24e-51	2765235875	Bacteria	Pseudomonadota	Betaproteobacteria	Burkholderiales	Alcaligenaceae	Bordetella	Bordetella genomosp. 10
	k119_3186487_2	2624319107	72.1	2.91e-122	2623620405	Bacteria	Pseudomonadota	Betaproteobacteria	unclassified	unclassified	unclassified	unclassified
	k119_962097_16	2645002849	63.2	2.49e-100	2643221797	Bacteria	Pseudomonadota	Betaproteobacteria	Burkholderiales	Comamonadaceae	Pseudorhodoferax	Pseudorhodoferax sp. Leaf267
	k119_1146770_4	2529304547	45.9	1.11e-61	2529292503	Bacteria	Pseudomonadota	Betaproteobacteria	Burkholderiales	Alcaligenaceae	Derxia	Derxia gummosa
	k119_1194005_3	2628003241	66.7	3.19e-108	2627853544	Bacteria	Pseudomonadota	Betaproteobacteria	Burkholderiales	Oxalobacteraceae	unclassified	unclassified
	k119_2197912_2	2529304547	48.3	7.65e-65	2529292503	Bacteria	Pseudomonadota	Betaproteobacteria	Burkholderiales	Alcaligenaceae	Derxia	Derxia gummosa
	k119_2414528_34	2883360585	97.9	1.31e-160	2883360143	Bacteria	Pseudomonadota	Betaproteobacteria	Nitrosomonadales	Methylophilaceae	Candidatus Methylopumilus	Candidatus Methylopumilus rimovensis
	k119_819087_7	2839089394	67.4	3.9e-111	2839088549	Bacteria	Pseudomonadota	Betaproteobacteria	Burkholderiales	Oxalobacteraceae	Noviherbaspirillum	Noviherbaspirillum saxi
	k119_1963545_8	2806034395	67.6	8.08e-110	2802429631	Bacteria	Pseudomonadota	Betaproteobacteria	Burkholderiales	Oxalobacteraceae	Noviherbaspirillum	Noviherbaspirillum denitrificans
	k119_672533_51	2839089394	67.4	1.53e-111	2839088549	Bacteria	Pseudomonadota	Betaproteobacteria	Burkholderiales	Oxalobacteraceae	Noviherbaspirillum	Noviherbaspirillum saxi
	k119_562695_15	2883361475	92.1	3.24e-150	2883360143	Bacteria	Pseudomonadota	Betaproteobacteria	Nitrosomonadales	Methylophilaceae	Candidatus Methylopumilus	Candidatus Methylopumilus rimovensis
	k119_221995_1	2887614841	56.1	1.98e-66	2887612855	Bacteria	Pseudomonadota	Betaproteobacteria	Burkholderiales	Burkholderiaceae	Zeimonas	Zeimonas arvi
Marine surface water
SampleID	Query ID (ORF)	Protein ID in IUIG	% identity	e-value	Taxa ID in IUIG	Domain	Phylumn	Class	Order	Family	Genus	Species
ERR599078	k119_388312_10	2627892501	99.6	6.61e-203	2627853514	Bacteria	Pseudomonadota	Alphaproteobacteria	Rhodobacterales	Roseobacteraceae	Roseobacter	unclassified
	k119_1352071_2	2789799524	99.2	2.79e-184	2788500181	Bacteria	Pseudomonadota	Alphaproteobacteria	Rhodobacterales	Paracoccaceae	Aestuariivita	Aestuariivita sp.
	k119_1174912_7	8030555669	97.2	1.08e-194	8030554130	Bacteria	Pseudomonadota	Alphaproteobacteria	Rhodobacterales	Paracoccaceae	unclassified	Paracoccaceae bacterium
	k119_69638_4	2789874895	95.3	2.46e-192	2788500206	Bacteria	Pseudomonadota	Alphaproteobacteria	Rhodobacterales	Paracoccaceae	Planktomarina	Planktomarina sp.
	k119_977916_2	2739900240	73.3	3.16e-162	2739367831	Bacteria	Pseudomonadota	Alphaproteobacteria	Rhodospirillales	Rhodospirillaceae	unclassified	Rhodospirillaceae bacterium
	k119_379988_12	2817719978	96.4	5.95e-184	2816332369	Bacteria	Pseudomonadota	Alphaproteobacteria	Rhodobacterales	Paracoccaceae	unclassified	Paracoccaceae bacterium
	k119_57161_2	2817842322	100	7.35e-191	2816332411	Bacteria	Pseudomonadota	Alphaproteobacteria	Rhodobacterales	Paracoccaceae	unclassified	Paracoccaceae bacterium
	k119_129603_2	8030382114	98.9	5.36e-188	8030382070	Bacteria	Pseudomonadota	Alphaproteobacteria	Rhodobacterales	Paracoccaceae	unclassified	Paracoccaceae bacterium
	k119_777651_1	8030555669	93.7	1.25e-145	8030554130	Bacteria	Pseudomonadota	Alphaproteobacteria	Rhodobacterales	Paracoccaceae	unclassified	Paracoccaceae bacterium
	k119_324856_1	2717781718	92.4	6e-135	2716884821	Bacteria	Pseudomonadota	Alphaproteobacteria	unclassified	unclassified	unclassified	SAR116 cluster bacterium AG-447-C21
	k119_178727_3	2788463834	94.2	6.69e-156	2786546952	Bacteria	Pseudomonadota	Alphaproteobacteria	Hyphomicrobiales	Rhodobiaceae	unclassified	Rhodobiaceae bacterium
	k119_188736_1	8030567789	97.2	5.46e-151	8030567763	Bacteria	Pseudomonadota	Alphaproteobacteria	Rhodospirillales	Rhodospirillaceae	unclassified	Rhodospirillaceae bacterium
	k119_503680_2	8026254855	95	6.1e-167	8026254524	Bacteria	Pseudomonadota	Alphaproteobacteria	unclassified	unclassified	unclassified	uncultured SAR116 cluster alpha proteobacterium
	k119_1282686_1	2813182237	96.4	3.27e-128	2811995120	Bacteria	Pseudomonadota	Alphaproteobacteria	Rhodobacterales	Roseobacteraceae	Marinovum	Marinovum sp.
	k119_1375744_2	2788040989	93.1	3.16e-141	2786546785	Bacteria	Pseudomonadota	Alphaproteobacteria	Candidatus Pelagibacterales	unclassified	unclassified	Pelagibacterales bacterium
	k119_995234_1	2724221605	51.9	3.13e-74	2721755850	Bacteria	Pseudomonadota	Alphaproteobacteria	Rhodobacterales	Paracoccaceae	unclassified	Rhodobacteraceae bacterium JGI 02_G21
	k119_916566_1	2236278046	88	1.42e-169	2228664026	Bacteria	Pseudomonadota	Alphaproteobacteria	unclassified	unclassified	unclassified	alpha proteobacterium SCGC AAA536-K22
	k119_1347635_1	8030977725	94	1.17e-141	8030976361	Bacteria	Pseudomonadota	Alphaproteobacteria	unclassified	unclassified	unclassified	uncultured Alphaproteobacteria bacterium
	k119_1387788_1	2717781718	97.1	1.56e-117	2716884821	Bacteria	Pseudomonadota	Alphaproteobacteria	unclassified	unclassified	unclassified	SAR116 cluster bacterium AG-447-C21
	k119_1389534_1	2778707840	77.3	7.11e-88	2778261047	Bacteria	Pseudomonadota	Alphaproteobacteria	Rhodospirillales	Rhodospirillaceae	unclassified	Rhodospirillaceae bacterium
	k119_629989_2	8030546555	96	1.62e-125	8030546445	Bacteria	Pseudomonadota	Alphaproteobacteria	Rhodospirillales	Rhodospirillaceae	unclassified	Rhodospirillaceae bacterium
	k119_1119362_1	2724221605	49	2.38e-57	2721755850	Bacteria	Pseudomonadota	Alphaproteobacteria	Rhodobacterales	Paracoccaceae	unclassified	Rhodobacteraceae bacterium JGI 02_G21
	k119_1331212_2	8027786918	91.5	1.81e-164	8027786615	Bacteria	Pseudomonadota	Alphaproteobacteria	Candidatus Pelagibacterales	Candidatus Pelagibacteraceae	unclassified	uncultured Pelagibacteraceae bacterium
	k119_665442_1	2999861844	92.4	2.4e-89	2999860879	Bacteria	Pseudomonadota	Alphaproteobacteria	Rhodobacterales	Paracoccaceae	unclassified	Paracoccaceae bacterium
	k119_643961_1	8031153711	75.1	2.46e-88	8031153116	Bacteria	Pseudomonadota	Alphaproteobacteria	unclassified	unclassified	unclassified	uncultured Alphaproteobacteria bacterium
	k119_105480_1	2236443983	99.3	1.76e-91	2236347013	Bacteria	Pseudomonadota	Alphaproteobacteria	unclassified	unclassified	unclassified	alpha proteobacterium SCGC AAA015-O19
ERR598955	k119_56145_3	2813122041	97.9	1.61e-200	2811995094	Bacteria	Pseudomonadota	Alphaproteobacteria	Rhodobacterales	Roseobacteraceae	Marinovum	Marinovum sp.
	k119_486125_1	8030395378	95.8	6.66e-179	8030394480	Bacteria	Pseudomonadota	Alphaproteobacteria	Rhodobacterales	Paracoccaceae	unclassified	Paracoccaceae bacterium
	k119_83930_1	8031196766	89.5	2.76e-167	8031195743	Bacteria	Pseudomonadota	Alphaproteobacteria	unclassified	unclassified	unclassified	uncultured Alphaproteobacteria bacterium
	k119_297705_1	2724221605	52.5	1.01e-61	2721755850	Bacteria	Pseudomonadota	Alphaproteobacteria	Rhodobacterales	Paracoccaceae	unclassified	Rhodobacteraceae bacterium JGI 02_G21
	k119_785188_3	2823570440	82.9	2.07e-154	2823569551	Bacteria	Pseudomonadota	Alphaproteobacteria	Rickettsiales	unclassified	unclassified	Rickettsiales bacterium
	k119_620254_3	8026682917	75.8	5.16e-133	8026682135	Bacteria	Pseudomonadota	Alphaproteobacteria	Candidatus Pelagibacterales	Candidatus Pelagibacteraceae	unclassified	uncultured Pelagibacteraceae bacterium
	k119_485056_1	2781069160	100	4.16e-104	2778261700	Bacteria	Pseudomonadota	Alphaproteobacteria	Rhodobacterales	Roseobacteraceae	Marinovum	Marinovum sp.
ERR598993	k119_156428_2	2894956174	95.4	6.04e-196	2894954409	Bacteria	Pseudomonadota	Alphaproteobacteria	Rhodobacterales	Roseobacteraceae	Roseobacter	uncultured Roseobacter sp.
	k119_1365724_1	2789799524	85.9	4.16e-123	2788500181	Bacteria	Pseudomonadota	Alphaproteobacteria	Rhodobacterales	Paracoccaceae	Aestuariivita	Aestuariivita sp.
	k119_961425_1	2627891201	96.3	3.54e-145	2627853513	Bacteria	Pseudomonadota	Alphaproteobacteria	Rhodobacterales	Roseobacteraceae	Roseobacter	unclassified
	k119_780315_1	8030377314	71.1	3.91e-120	8030377257	Bacteria	Pseudomonadota	Alphaproteobacteria	Rhodospirillales	Rhodospirillaceae	unclassified	Rhodospirillaceae bacterium
	k119_310498_1	2999865870	98.7	4.75e-160	2999865520	Bacteria	Pseudomonadota	Alphaproteobacteria	Rhodobacterales	Paracoccaceae	unclassified	Paracoccaceae bacterium
	k119_529342_2	2779019058	98.2	3.77e-192	2778261146	Bacteria	Pseudomonadota	Alphaproteobacteria	Rhodospirillales	Rhodospirillaceae	unclassified	Rhodospirillaceae bacterium
	k119_164123_1	2779019058	87.4	2.62e-167	2778261146	Bacteria	Pseudomonadota	Alphaproteobacteria	Rhodospirillales	Rhodospirillaceae	unclassified	Rhodospirillaceae bacterium
	k119_74209_2	2788489250	99.6	1.13e-166	2786546970	Bacteria	Pseudomonadota	Alphaproteobacteria	Hyphomicrobiales	Rhodobiaceae	unclassified	Rhodobiaceae bacterium
	k119_1128367_4	2788040989	99.6	8.52e-190	2786546785	Bacteria	Pseudomonadota	Alphaproteobacteria	Candidatus Pelagibacterales	unclassified	unclassified	Pelagibacterales bacterium
	k119_394578_38	2779878050	100	7.15e-205	2778261376	Bacteria	Pseudomonadota	Alphaproteobacteria	unclassified	unclassified	unclassified	Alphaproteobacteria bacterium
	k119_1238916_1	8030546555	99.6	1.91e-160	8030546445	Bacteria	Pseudomonadota	Alphaproteobacteria	Rhodospirillales	Rhodospirillaceae	unclassified	Rhodospirillaceae bacterium
	k119_354783_2	2788463834	98.6	2.11e-137	2786546952	Bacteria	Pseudomonadota	Alphaproteobacteria	Hyphomicrobiales	Rhodobiaceae	unclassified	Rhodobiaceae bacterium
	k119_103310_2	2724221605	40.3	3.28e-55	2721755850	Bacteria	Pseudomonadota	Alphaproteobacteria	Rhodobacterales	Paracoccaceae	unclassified	Rhodobacteraceae bacterium JGI 02_G21
	k119_1165118_1	8031085691	62.9	3.47e-107	8031084370	Bacteria	Pseudomonadota	Alphaproteobacteria	unclassified	unclassified	unclassified	uncultured Alphaproteobacteria bacterium
	k119_529740_2	2778696827	70.9	4.26e-135	2778261044	Bacteria	Pseudomonadota	Alphaproteobacteria	Rhodospirillales	Rhodospirillaceae	unclassified	Rhodospirillaceae bacterium
	k119_691304_2	2813147105	97.4	2.01e-185	2811995103	Bacteria	Pseudomonadota	Alphaproteobacteria	unclassified	unclassified	unclassified	SAR116 cluster bacterium
	k119_863368_2	8030377314	68.1	1.54e-92	8030377257	Bacteria	Pseudomonadota	Alphaproteobacteria	Rhodospirillales	Rhodospirillaceae	unclassified	Rhodospirillaceae bacterium
	k119_678657_2	8031196766	97.2	1.07e-189	8031195743	Bacteria	Pseudomonadota	Alphaproteobacteria	unclassified	unclassified	unclassified	uncultured Alphaproteobacteria bacterium
	k119_844255_2	2779025048	99.6	6.71e-179	2778261149	Bacteria	Pseudomonadota	Alphaproteobacteria	Rhodospirillales	Rhodospirillaceae	unclassified	Rhodospirillaceae bacterium
	k119_256092_18	651483342	52.4	4.54e-83	651324112	Bacteria	Pseudomonadota	Gammaproteobacteria	Alteromonadales	unclassified	unclassified	gamma proteobacterium IMCC1989
	k119_554092_2	8031375267	98.5	5.75e-184	8031374483	Bacteria	Pseudomonadota	Alphaproteobacteria	unclassified	unclassified	unclassified	uncultured Alphaproteobacteria bacterium
	k119_223284_3	2628709209	45.4	1.39e-50	2627853728	Bacteria	Pseudomonadota	Alphaproteobacteria	Rhodospirillales	Thalassospiraceae	Magnetospira	Magnetospira sp. QH-2
	k119_1207601_2	2540763137	51.8	5.75e-81	2540341149	Bacteria	Bdellovibrionota	Bdellovibrionia	Bdellovibrionales	Pseudobdellovibrionaceae	Micavibrio	Micavibrio aeruginosavorus
	k119_1020950_1	2771867618	61.8	7.13e-79	2770939574	Bacteria	Pseudomonadota	Alphaproteobacteria	Rhodospirillales	Kiloniellaceae	Aestuariispira	Aestuariispira insulae
	k119_1341594_2	2778615313	99.3	6.04e-191	2778261019	Bacteria	Pseudomonadota	Alphaproteobacteria	Rhodospirillales	Rhodospirillaceae	unclassified	Rhodospirillaceae bacterium
	k119_1129546_3	2805202949	99.2	1.34e-165	2802429374	Bacteria	Pseudomonadota	Gammaproteobacteria	Acidiferrobacterales	Acidiferrobacteraceae	unclassified	Acidiferrobacteraceae bacterium
	k119_545223_1	8030915209	78.2	3.22e-114	8030914141	Bacteria	Pseudomonadota	Alphaproteobacteria	unclassified	unclassified	unclassified	uncultured Alphaproteobacteria bacterium
	k119_1271775_1	8030355724	78.8	4.89e-121	8030355385	Bacteria	Pseudomonadota	Alphaproteobacteria	Rhodospirillales	Rhodospirillaceae	unclassified	Rhodospirillaceae bacterium
	k119_1095430_1	2813150813	95	4.72e-143	2811995106	Bacteria	Pseudomonadota	Alphaproteobacteria	unclassified	unclassified	unclassified	SAR116 cluster bacterium
	k119_93623_1	2724221605	50	1.22e-59	2721755850	Bacteria	Pseudomonadota	Alphaproteobacteria	Rhodobacterales	Paracoccaceae	unclassified	Rhodobacteraceae bacterium JGI 02_G21
	k119_912671_2	2817909241	97.7	1.52e-172	2816332439	Bacteria	Pseudomonadota	Alphaproteobacteria	Rhodobacterales	Paracoccaceae	unclassified	Paracoccaceae bacterium
	k119_256458_1	8027009290	94.3	7.54e-131	8027009165	Bacteria	Pseudomonadota	Alphaproteobacteria	unclassified	unclassified	unclassified	uncultured SAR116 cluster alpha proteobacterium
	k119_603707_2	8030600030	83.6	1.64e-112	8030599303	Bacteria	Pseudomonadota	Alphaproteobacteria	unclassified	unclassified	unclassified	uncultured Alphaproteobacteria bacterium
	k119_1197619_3	8028621703	86.7	7.43e-143	8028621576	Bacteria	Pseudomonadota	Alphaproteobacteria	Candidatus Pelagibacterales	Candidatus Pelagibacteraceae	unclassified	uncultured Pelagibacteraceae bacterium
	k119_409842_3	8030062527	98	1.66e-141	8030062060	Bacteria	Pseudomonadota	Alphaproteobacteria	Candidatus Pelagibacterales	Candidatus Pelagibacteraceae	unclassified	uncultured Pelagibacteraceae bacterium
ERR598963	k119_121140_1	8030382114	98.4	2.6e-131	8030382070	Bacteria	Pseudomonadota	Alphaproteobacteria	Rhodobacterales	Paracoccaceae	unclassified	Paracoccaceae bacterium
	k119_669658_5	2628709209	43.8	2.21e-48	2627853728	Bacteria	Pseudomonadota	Alphaproteobacteria	Rhodospirillales	Thalassospiraceae	Magnetospira	Magnetospira sp. QH-2
	k119_121755_1	2807556284	97.9	3.41e-131	2806310768	Bacteria	Pseudomonadota	Alphaproteobacteria	Rhodobacterales	unclassified	unclassified	Rhodobacterales bacterium
	k119_1061838_5	2616789721	94.8	1.42e-138	2616644848	Bacteria	Pseudomonadota	Alphaproteobacteria	unclassified	unclassified	unclassified	unclassified
ERR315862	k119_593420_10	2807579820	86.5	3.79e-164	2806310784	Bacteria	Pseudomonadota	Alphaproteobacteria	Hyphomicrobiales	unclassified	unclassified	Hyphomicrobiales bacterium
	k119_486921_2	8026254855	97.1	2.04e-137	8026254524	Bacteria	Pseudomonadota	Alphaproteobacteria	unclassified	unclassified	unclassified	uncultured SAR116 cluster alpha proteobacterium
	k119_527270_3	8030355724	77.7	1.24e-125	8030355385	Bacteria	Pseudomonadota	Alphaproteobacteria	Rhodospirillales	Rhodospirillaceae	unclassified	Rhodospirillaceae bacterium
	k119_188579_1	8031288077	99.1	3.55e-165	8031288013	Bacteria	Pseudomonadota	Alphaproteobacteria	unclassified	unclassified	unclassified	uncultured Alphaproteobacteria bacterium
	k119_310051_2	2887442120	94.4	1.87e-152	2887441904	Bacteria	Pseudomonadota	Gammaproteobacteria	Oceanospirillales	Litorivicinaceae	Litorivicinus	uncultured Litorivicinus sp.
ERR599136	k119_207236_7	2790617576	99.6	5.45e-204	2788500421	Bacteria	Pseudomonadota	Alphaproteobacteria	Rhodobacterales	Paracoccaceae	Thioclava	Thioclava sp.
	k119_610096_2	2654300911	99.6	1.14e-203	2651870280	Bacteria	Pseudomonadota	Alphaproteobacteria	Rhodobacterales	Paracoccaceae	unclassified	unclassified
	k119_1346030_2	2999861844	93.7	4.05e-190	2999860879	Bacteria	Pseudomonadota	Alphaproteobacteria	Rhodobacterales	Paracoccaceae	unclassified	Paracoccaceae bacterium
	k119_1146592_3	8030377314	62.3	9.89e-120	8030377257	Bacteria	Pseudomonadota	Alphaproteobacteria	Rhodospirillales	Rhodospirillaceae	unclassified	Rhodospirillaceae bacterium
	k119_877887_2	8030539360	100	1.43e-171	8030538332	Bacteria	Pseudomonadota	Alphaproteobacteria	Rhodobacterales	Paracoccaceae	unclassified	Paracoccaceae bacterium
	k119_1025478_1	8030377314	97.1	3.62e-189	8030377257	Bacteria	Pseudomonadota	Alphaproteobacteria	Rhodospirillales	Rhodospirillaceae	unclassified	Rhodospirillaceae bacterium
	k119_1307535_162	2517598720	100	3.99e-208	2517572009	Bacteria	Planctomycetota	Planctomycetia	Pirellulales	Pirellulaceae	Pirellula	Pirellula sp.
	k119_855107_3	2778707840	75.5	1.35e-133	2778261047	Bacteria	Pseudomonadota	Alphaproteobacteria	Rhodospirillales	Rhodospirillaceae	unclassified	Rhodospirillaceae bacterium
	k119_1170038_4	2739900240	71.6	1.5e-154	2739367831	Bacteria	Pseudomonadota	Alphaproteobacteria	Rhodospirillales	Rhodospirillaceae	unclassified	Rhodospirillaceae bacterium
	k119_646706_2	8031124372	60.9	6.25e-108	8031122605	Bacteria	Pseudomonadota	Alphaproteobacteria	unclassified	unclassified	unclassified	uncultured Alphaproteobacteria bacterium
	k119_1250482_23	2780764026	99.6	5.57e-173	2778261616	Bacteria	Pseudomonadota	Alphaproteobacteria	Rickettsiales	unclassified	unclassified	Rickettsiales bacterium
	k119_1289319_2	2807679536	98.9	7.97e-190	2806310824	Bacteria	Pseudomonadota	Gammaproteobacteria	Oceanospirillales	Alcanivoracaceae	Alcanivorax	Alcanivorax sp.
	k119_1127331_2	2724261754	97	4.96e-185	2721755883	Bacteria	Pseudomonadota	Alphaproteobacteria	Rhodospirillales	Rhodospirillaceae	unclassified	Rhodospirillaceae bacterium JGI 02_H19
	k119_745303_1	8027025587	100	1.57e-129	8027024820	Bacteria	Pseudomonadota	Alphaproteobacteria	unclassified	unclassified	unclassified	uncultured OCS116 cluster bacterium
	k119_1234712_7	2813088299	97.9	1.02e-158	2811995080	Bacteria	Pseudomonadota	Alphaproteobacteria	unclassified	unclassified	unclassified	SAR116 cluster bacterium
	k119_472714_2	8031158797	95.1	4.88e-186	8031158194	Bacteria	Pseudomonadota	Alphaproteobacteria	unclassified	unclassified	unclassified	uncultured Alphaproteobacteria bacterium
	k119_1023636_1	2724221605	74.6	2.88e-131	2721755850	Bacteria	Pseudomonadota	Alphaproteobacteria	Rhodobacterales	Paracoccaceae	unclassified	Rhodobacteraceae bacterium JGI 02_G21
	k119_399485_7	2628709209	45.8	7.07e-50	2627853728	Bacteria	Pseudomonadota	Alphaproteobacteria	Rhodospirillales	Thalassospiraceae	Magnetospira	Magnetospira sp. QH-2
	k119_766956_11	2778615313	94.5	1.15e-179	2778261019	Bacteria	Pseudomonadota	Alphaproteobacteria	Rhodospirillales	Rhodospirillaceae	unclassified	Rhodospirillaceae bacterium
	k119_139823_1	8030183158	91.1	8.16e-139	8030181835	Bacteria	Pseudomonadota	Alphaproteobacteria	unclassified	unclassified	unclassified	uncultured SAR116 cluster alpha proteobacterium
	k119_523358_1	8030586988	96.8	2.79e-169	8030585979	Bacteria	Pseudomonadota	Alphaproteobacteria	unclassified	unclassified	unclassified	uncultured Alphaproteobacteria bacterium
	k119_1238801_2	8031241999	98.2	2.18e-188	8031241874	Bacteria	Pseudomonadota	Alphaproteobacteria	unclassified	unclassified	unclassified	uncultured Alphaproteobacteria bacterium
	k119_707200_1	2627891201	91.6	6.99e-116	2627853513	Bacteria	Pseudomonadota	Alphaproteobacteria	Rhodobacterales	Roseobacteraceae	Roseobacter	unclassified
	k119_1124363_6	8031099770	98.5	7e-185	8031099545	Bacteria	Pseudomonadota	Alphaproteobacteria	unclassified	unclassified	unclassified	uncultured Alphaproteobacteria bacterium
	k119_289773_2	2813088299	60	7.44e-95	2811995080	Bacteria	Pseudomonadota	Alphaproteobacteria	unclassified	unclassified	unclassified	SAR116 cluster bacterium
	k119_671927_1	2999858485	95.1	1.85e-115	2999857620	Bacteria	Pseudomonadota	Alphaproteobacteria	Rhodobacterales	Paracoccaceae	unclassified	Paracoccaceae bacterium
	k119_1359135_7	8027223397	96.5	1.41e-177	8027223017	Bacteria	Pseudomonadota	Alphaproteobacteria	unclassified	unclassified	unclassified	uncultured SAR116 cluster alpha proteobacterium
	k119_139121_2	2780794095	97.9	1.69e-164	2778261629	Bacteria	Pseudomonadota	Alphaproteobacteria	Rickettsiales	unclassified	unclassified	Rickettsiales bacterium
	k119_581407_1	2807480015	94.3	7.18e-178	2806310751	Bacteria	Pseudomonadota	Gammaproteobacteria	Xanthomonadales	unclassified	unclassified	Xanthomonadales bacterium
	k119_830575_1	2717191285	92.4	1.09e-147	2716884302	Bacteria	Pseudomonadota	Alphaproteobacteria	Candidatus Pelagibacterales	Candidatus Pelagibacteraceae	unclassified	Pelagibacteraceae bacterium AG-422-N09
	k119_80719_4	2790177120	99.6	1.87e-169	2788500291	Bacteria	Pseudomonadota	Gammaproteobacteria	Salinisphaerales	Salinisphaeraceae	Salinisphaera	Salinisphaera sp.
	k119_808797_2	8030358769	95.4	2.34e-156	8030358429	Bacteria	Pseudomonadota	Alphaproteobacteria	Rhodospirillales	Rhodospirillaceae	unclassified	Rhodospirillaceae bacterium
	k119_1027938_3	8031248974	92.2	3.28e-167	8031248007	Bacteria	Pseudomonadota	Alphaproteobacteria	unclassified	unclassified	unclassified	uncultured Alphaproteobacteria bacterium
	k119_394939_3	8031375267	100	2.36e-136	8031374483	Bacteria	Pseudomonadota	Alphaproteobacteria	unclassified	unclassified	unclassified	uncultured Alphaproteobacteria bacterium
	k119_836259_1	8027106765	89.4	1.53e-123	8027106586	Bacteria	Pseudomonadota	Alphaproteobacteria	unclassified	unclassified	unclassified	uncultured SAR116 cluster alpha proteobacterium
	k119_406765_1	2724221605	46.8	2.18e-65	2721755850	Bacteria	Pseudomonadota	Alphaproteobacteria	Rhodobacterales	Paracoccaceae	unclassified	Rhodobacteraceae bacterium JGI 02_G21
	k119_101181_2	2778696827	68	1.89e-80	2778261044	Bacteria	Pseudomonadota	Alphaproteobacteria	Rhodospirillales	Rhodospirillaceae	unclassified	Rhodospirillaceae bacterium
ERR599102	k119_618466_13	2813094554	99.6	5.66e-204	2811995082	Bacteria	Pseudomonadota	Alphaproteobacteria	Rhodobacterales	Roseobacteraceae	Marinovum	Marinovum sp.
	k119_79842_3	2817778296	96.8	4.79e-198	2816332390	Bacteria	Pseudomonadota	Alphaproteobacteria	Rhodobacterales	Paracoccaceae	unclassified	Paracoccaceae bacterium
	k119_21032_1	2236443983	96.9	2.96e-151	2236347013	Bacteria	Pseudomonadota	Alphaproteobacteria	unclassified	unclassified	unclassified	alpha proteobacterium SCGC AAA015-O19
	k119_475525_3	8027022729	95.3	1.5e-167	8027022636	Bacteria	Pseudomonadota	Alphaproteobacteria	unclassified	unclassified	unclassified	uncultured OCS116 cluster bacterium
	k119_345331_1	2807556284	98.6	5.7e-190	2806310768	Bacteria	Pseudomonadota	Alphaproteobacteria	Rhodobacterales	unclassified	unclassified	Rhodobacterales bacterium
	k119_461657_2	2823570440	84.1	9.67e-157	2823569551	Bacteria	Pseudomonadota	Alphaproteobacteria	Rickettsiales	unclassified	unclassified	Rickettsiales bacterium
	k119_512591_1	2780794095	92.3	2.53e-125	2778261629	Bacteria	Pseudomonadota	Alphaproteobacteria	Rickettsiales	unclassified	unclassified	Rickettsiales bacterium
	k119_673289_2	8027009290	97.5	4.19e-139	8027009165	Bacteria	Pseudomonadota	Alphaproteobacteria	unclassified	unclassified	unclassified	uncultured SAR116 cluster alpha proteobacterium
	k119_517903_1	8030183158	93.1	6.54e-111	8030181835	Bacteria	Pseudomonadota	Alphaproteobacteria	unclassified	unclassified	unclassified	uncultured SAR116 cluster alpha proteobacterium
	k119_30811_1	8027096472	90	6.18e-127	8027095755	Bacteria	Pseudomonadota	Alphaproteobacteria	unclassified	unclassified	unclassified	uncultured SAR116 cluster alpha proteobacterium
	k119_54467_2	8029833312	97.7	6.61e-155	8029832958	Bacteria	Pseudomonadota	Alphaproteobacteria	Candidatus Pelagibacterales	Candidatus Pelagibacteraceae	unclassified	uncultured Pelagibacteraceae bacterium
	k119_405217_1	8030400620	88.8	2.77e-146	8030399839	Bacteria	Pseudomonadota	Alphaproteobacteria	Rhodospirillales	Rhodospirillaceae	unclassified	Rhodospirillaceae bacterium
	k119_370819_2	2780018054	93.2	2.13e-171	2778261413	Bacteria	Pseudomonadota	Alphaproteobacteria	Candidatus Pelagibacterales	Candidatus Pelagibacteraceae	unclassified	Pelagibacteraceae bacterium
ERR598991	k119_472526_2	2813094554	99.6	5.66e-204	2811995082	Bacteria	Pseudomonadota	Alphaproteobacteria	Rhodobacterales	Roseobacteraceae	Marinovum	Marinovum sp.
	k119_286770_2	2654279695	97.5	2.04e-199	2651870273	Bacteria	Pseudomonadota	Alphaproteobacteria	Rhodobacterales	Paracoccaceae	unclassified	unclassified
	k119_592704_1	2778707840	100	3.62e-141	2778261047	Bacteria	Pseudomonadota	Alphaproteobacteria	Rhodospirillales	Rhodospirillaceae	unclassified	Rhodospirillaceae bacterium
	k119_77454_9	2779985595	80.9	2.19e-156	2778261401	Bacteria	Pseudomonadota	Alphaproteobacteria	unclassified	unclassified	unclassified	Alphaproteobacteria bacterium
	k119_175576_2	2592460828	98.4	1.7e-169	2590828656	Bacteria	Pseudomonadota	Alphaproteobacteria	unclassified	unclassified	Candidatus Micropelagos	Candidatus Micropelagos thuwalensis
	k119_433895_2	8030969987	99.3	1.26e-187	8030968904	Bacteria	Pseudomonadota	Alphaproteobacteria	unclassified	unclassified	unclassified	uncultured Alphaproteobacteria bacterium
	k119_512111_7	2807556284	99.3	2.46e-195	2806310768	Bacteria	Pseudomonadota	Alphaproteobacteria	Rhodobacterales	unclassified	unclassified	Rhodobacterales bacterium
	k119_243087_7	8031072302	99.3	1.79e-186	8031070680	Bacteria	Pseudomonadota	Alphaproteobacteria	unclassified	unclassified	unclassified	uncultured Alphaproteobacteria bacterium
	k119_261342_1	8030183158	93.4	6.26e-127	8030181835	Bacteria	Pseudomonadota	Alphaproteobacteria	unclassified	unclassified	unclassified	uncultured SAR116 cluster alpha proteobacterium
	k119_477722_2	8030955223	97.8	1.32e-189	8030954810	Bacteria	Pseudomonadota	Alphaproteobacteria	unclassified	unclassified	unclassified	uncultured Alphaproteobacteria bacterium
	k119_67472_1	2823587223	91.5	4.38e-132	2823587078	Bacteria	Pseudomonadota	Alphaproteobacteria	Rickettsiales	unclassified	unclassified	Rickettsiales bacterium
	k119_494982_1	8027086203	91	1.2e-130	8027085835	Bacteria	Pseudomonadota	Alphaproteobacteria	unclassified	unclassified	unclassified	uncultured SAR116 cluster alpha proteobacterium
	k119_265954_3	8027096472	91.9	1.98e-168	8027095755	Bacteria	Pseudomonadota	Alphaproteobacteria	unclassified	unclassified	unclassified	uncultured SAR116 cluster alpha proteobacterium
	k119_563322_2	2817785390	50.2	7.45e-81	2816332392	Bacteria	Pseudomonadota	Alphaproteobacteria	Rhodobacterales	Paracoccaceae	unclassified	Paracoccaceae bacterium
	k119_168057_1	8031261779	98.9	2.36e-184	8031261120	Bacteria	Pseudomonadota	Alphaproteobacteria	unclassified	unclassified	unclassified	uncultured Alphaproteobacteria bacterium
	k119_227504_1	8030918039	80.6	1.09e-133	8030916555	Bacteria	Pseudomonadota	Alphaproteobacteria	unclassified	unclassified	unclassified	uncultured Alphaproteobacteria bacterium
	k119_54570_2	2788033137	81	1.24e-135	2786546779	Bacteria	Pseudomonadota	Alphaproteobacteria	Candidatus Pelagibacterales	unclassified	unclassified	Pelagibacterales bacterium
	k119_439703_1	8029833312	98	7.76e-139	8029832958	Bacteria	Pseudomonadota	Alphaproteobacteria	Candidatus Pelagibacterales	Candidatus Pelagibacteraceae	unclassified	uncultured Pelagibacteraceae bacterium
	k119_354053_1	8031248974	96.9	1.36e-133	8031248007	Bacteria	Pseudomonadota	Alphaproteobacteria	unclassified	unclassified	unclassified	uncultured Alphaproteobacteria bacterium
ERR598989	k119_662641_6	2817906199	100	1.89e-202	2816332437	Bacteria	Pseudomonadota	Alphaproteobacteria	Rhodobacterales	Paracoccaceae	unclassified	Paracoccaceae bacterium
	k119_963145_1	2823545661	97.6	6.93e-141	2823544835	Bacteria	Pseudomonadota	Alphaproteobacteria	Rickettsiales	unclassified	unclassified	Rickettsiales bacterium
	k119_124214_1	8031101220	93.2	4.5e-135	8031100735	Bacteria	Pseudomonadota	Alphaproteobacteria	unclassified	unclassified	unclassified	uncultured Alphaproteobacteria bacterium
	k119_847044_3	8031305262	69.1	1.78e-99	8031304424	Bacteria	Pseudomonadota	Alphaproteobacteria	unclassified	unclassified	unclassified	uncultured Alphaproteobacteria bacterium
ERR599029	k119_195510_1	3001602383	81.7	4.15e-141	3001600995	Bacteria	Pseudomonadota	Alphaproteobacteria	Rhodobacterales	Roseobacteraceae	Thalassovita	Thalassovita aquimarina
	k119_472892_3	2677082647	98.9	8.37e-204	2675903213	Bacteria	Pseudomonadota	Alphaproteobacteria	Rhodobacterales	Roseobacteraceae	Lutimaribacter	Lutimaribacter saemankumensis
	k119_820381_14	2813094554	99.3	4.65e-203	2811995082	Bacteria	Pseudomonadota	Alphaproteobacteria	Rhodobacterales	Roseobacteraceae	Marinovum	Marinovum sp.
	k119_1061294_5	2682265299	56.8	6.36e-105	2681812955	Bacteria	Pseudomonadota	Alphaproteobacteria	Rhodobacterales	Roseobacteraceae	Litoreibacter	Litoreibacter halocynthiae
	k119_1114292_1	2999861844	93	3.48e-190	2999860879	Bacteria	Pseudomonadota	Alphaproteobacteria	Rhodobacterales	Paracoccaceae	unclassified	Paracoccaceae bacterium
	k119_651462_10	2817778296	98.9	1.49e-201	2816332390	Bacteria	Pseudomonadota	Alphaproteobacteria	Rhodobacterales	Paracoccaceae	unclassified	Paracoccaceae bacterium
	k119_1122275_2	2653699169	95.4	1.08e-192	2651870078	Bacteria	Pseudomonadota	Alphaproteobacteria	Rhodobacterales	Paracoccaceae	unclassified	unclassified
	k119_554484_2	2790774603	100	1.53e-153	2788500466	Bacteria	Pseudomonadota	Alphaproteobacteria	Rhodobacterales	Roseobacteraceae	Roseovarius	Roseovarius sp.
	k119_548484_1	2653699169	98	1.13e-142	2651870078	Bacteria	Pseudomonadota	Alphaproteobacteria	Rhodobacterales	Paracoccaceae	unclassified	unclassified
	k119_1414981_14	2517598720	100	3.99e-208	2517572009	Bacteria	Planctomycetota	Planctomycetia	Pirellulales	Pirellulaceae	Pirellula	Pirellula sp.
	k119_203549_2	8030377314	96	2.01e-186	8030377257	Bacteria	Pseudomonadota	Alphaproteobacteria	Rhodospirillales	Rhodospirillaceae	unclassified	Rhodospirillaceae bacterium
	k119_284588_2	8030393028	78.2	1.52e-109	8030391985	Bacteria	Pseudomonadota	Alphaproteobacteria	Rhodobacterales	Paracoccaceae	unclassified	Paracoccaceae bacterium
	k119_1176676_3	8030393028	84.8	1.18e-104	8030391985	Bacteria	Pseudomonadota	Alphaproteobacteria	Rhodobacterales	Paracoccaceae	unclassified	Paracoccaceae bacterium
	k119_1188491_2	8027025587	100	1.15e-171	8027024820	Bacteria	Pseudomonadota	Alphaproteobacteria	unclassified	unclassified	unclassified	uncultured OCS116 cluster bacterium
	k119_1477871_2	2788476065	85.6	4.12e-149	2786546961	Bacteria	Pseudomonadota	Alphaproteobacteria	Hyphomicrobiales	Rhodobiaceae	unclassified	Rhodobiaceae bacterium
	k119_239790_23	2780764026	99.6	3.92e-173	2778261616	Bacteria	Pseudomonadota	Alphaproteobacteria	Rickettsiales	unclassified	unclassified	Rickettsiales bacterium
	k119_1219072_16	2839918282	99.6	1.23e-203	2839916281	Bacteria	Pseudomonadota	Alphaproteobacteria	Emcibacterales	Emcibacteraceae	Luteithermobacter	Luteithermobacter gelatinilyticus
	k119_549321_1	8027757967	99.2	5.78e-178	8027757438	Bacteria	Pseudomonadota	Alphaproteobacteria	unclassified	unclassified	unclassified	uncultured SAR116 cluster alpha proteobacterium
	k119_600958_7	2592460828	97.5	8.82e-188	2590828656	Bacteria	Pseudomonadota	Alphaproteobacteria	unclassified	unclassified	Candidatus Micropelagos	Candidatus Micropelagos thuwalensis
	k119_670754_2	8031375267	94.9	1.06e-179	8031374483	Bacteria	Pseudomonadota	Alphaproteobacteria	unclassified	unclassified	unclassified	uncultured Alphaproteobacteria bacterium
	k119_289772_1	2739900240	77.8	8.03e-119	2739367831	Bacteria	Pseudomonadota	Alphaproteobacteria	Rhodospirillales	Rhodospirillaceae	unclassified	Rhodospirillaceae bacterium
	k119_1271215_3	2807556284	98.9	4.96e-195	2806310768	Bacteria	Pseudomonadota	Alphaproteobacteria	Rhodobacterales	unclassified	unclassified	Rhodobacterales bacterium
	k119_68710_3	8031129061	80.7	2.13e-143	8031128771	Bacteria	Pseudomonadota	Alphaproteobacteria	unclassified	unclassified	unclassified	uncultured Alphaproteobacteria bacterium
	k119_1098405_2	8031072302	97.8	3.32e-182	8031070680	Bacteria	Pseudomonadota	Alphaproteobacteria	unclassified	unclassified	unclassified	uncultured Alphaproteobacteria bacterium
	k119_421008_2	8030955223	98.2	3.77e-189	8030954810	Bacteria	Pseudomonadota	Alphaproteobacteria	unclassified	unclassified	unclassified	uncultured Alphaproteobacteria bacterium
	k119_928156_3	2778463277	97.7	1.65e-179	2778260965	Bacteria	Pseudomonadota	Gammaproteobacteria	unclassified	unclassified	unclassified	Gammaproteobacteria bacterium
	k119_1323543_4	8031363910	96.7	1.3e-180	8031363855	Bacteria	Pseudomonadota	Alphaproteobacteria	unclassified	unclassified	unclassified	uncultured Alphaproteobacteria bacterium
	k119_34187_8	8031218729	97.9	7.05e-195	8031217473	Bacteria	Pseudomonadota	Alphaproteobacteria	unclassified	unclassified	unclassified	uncultured Alphaproteobacteria bacterium
	k119_447805_2	8027616803	100	7.3e-180	8027615578	Bacteria	Pseudomonadota	Alphaproteobacteria	Candidatus Pelagibacterales	Candidatus Pelagibacteraceae	unclassified	uncultured Pelagibacteraceae bacterium
	k119_219221_1	2779002477	93.2	9.77e-119	2778261140	Bacteria	Pseudomonadota	Alphaproteobacteria	Rhodospirillales	Rhodospirillaceae	unclassified	Rhodospirillaceae bacterium
	k119_262830_1	2807480015	94.3	7.18e-178	2806310751	Bacteria	Pseudomonadota	Gammaproteobacteria	Xanthomonadales	unclassified	unclassified	Xanthomonadales bacterium
	k119_82025_1	2779002477	94.2	8.45e-122	2778261140	Bacteria	Pseudomonadota	Alphaproteobacteria	Rhodospirillales	Rhodospirillaceae	unclassified	Rhodospirillaceae bacterium
	k119_1107118_2	8030918039	79.1	1.58e-142	8030916555	Bacteria	Pseudomonadota	Alphaproteobacteria	unclassified	unclassified	unclassified	uncultured Alphaproteobacteria bacterium
	k119_463251_1	2823570440	81.6	1.98e-144	2823569551	Bacteria	Pseudomonadota	Alphaproteobacteria	Rickettsiales	unclassified	unclassified	Rickettsiales bacterium
	k119_324072_1	2788483411	82.1	5.06e-126	2786546966	Bacteria	Pseudomonadota	Alphaproteobacteria	Hyphomicrobiales	Rhodobiaceae	unclassified	Rhodobiaceae bacterium
	k119_974272_1	2778464961	89	4.4e-163	2778260965	Bacteria	Pseudomonadota	Gammaproteobacteria	unclassified	unclassified	unclassified	Gammaproteobacteria bacterium
	k119_921030_3	2790177120	99.6	1.87e-169	2788500291	Bacteria	Pseudomonadota	Gammaproteobacteria	Salinisphaerales	Salinisphaeraceae	Salinisphaera	Salinisphaera sp.
	k119_1276730_5	2788033137	81.5	1.06e-136	2786546779	Bacteria	Pseudomonadota	Alphaproteobacteria	Candidatus Pelagibacterales	unclassified	unclassified	Pelagibacterales bacterium
	k119_976145_1	8026368595	98.8	2.79e-114	8026368062	Bacteria	Pseudomonadota	Alphaproteobacteria	unclassified	unclassified	unclassified	uncultured SAR116 cluster alpha proteobacterium
	k119_1214147_1	8031248974	93.2	6e-163	8031248007	Bacteria	Pseudomonadota	Alphaproteobacteria	unclassified	unclassified	unclassified	uncultured Alphaproteobacteria bacterium
	k119_647315_2	2504638225	96.9	1.04e-168	2504557021	Bacteria	Pseudomonadota	Gammaproteobacteria	unclassified	unclassified	unclassified	gamma proteobacterium HIMB30
	k119_1351249_2	8031375267	76	1.15e-106	8031374483	Bacteria	Pseudomonadota	Alphaproteobacteria	unclassified	unclassified	unclassified	uncultured Alphaproteobacteria bacterium
ERR599075	k119_563282_4	2813094554	99.3	1.62e-203	2811995082	Bacteria	Pseudomonadota	Alphaproteobacteria	Rhodobacterales	Roseobacteraceae	Marinovum	Marinovum sp.
	k119_916457_1	2813094554	94.6	3.21e-193	2811995082	Bacteria	Pseudomonadota	Alphaproteobacteria	Rhodobacterales	Roseobacteraceae	Marinovum	Marinovum sp.
	k119_502734_1	8030377314	93.8	4.52e-183	8030377257	Bacteria	Pseudomonadota	Alphaproteobacteria	Rhodospirillales	Rhodospirillaceae	unclassified	Rhodospirillaceae bacterium
	k119_733736_51	8067553504	100	8.04e-210	8067551465	Bacteria	Pseudomonadota	Alphaproteobacteria	Rhodospirillales	Thalassospiraceae	Thalassospira	Thalassospira povalilytica
	k119_432977_9	2779002477	78	5.79e-143	2778261140	Bacteria	Pseudomonadota	Alphaproteobacteria	Rhodospirillales	Rhodospirillaceae	unclassified	Rhodospirillaceae bacterium
	k119_324542_1	2817778296	98.8	1.17e-120	2816332390	Bacteria	Pseudomonadota	Alphaproteobacteria	Rhodobacterales	Paracoccaceae	unclassified	Paracoccaceae bacterium
	k119_999390_1	8030183158	86.3	3.77e-158	8030181835	Bacteria	Pseudomonadota	Alphaproteobacteria	unclassified	unclassified	unclassified	uncultured SAR116 cluster alpha proteobacterium
	k119_633226_1	2526432337	100	1.68e-115	2526164572	Bacteria	Pseudomonadota	Gammaproteobacteria	Pseudomonadales	Pseudomonadaceae	Pseudomonas	Pseudomonas mendocina
	k119_206773_1	8030969987	94.1	7.18e-178	8030968904	Bacteria	Pseudomonadota	Alphaproteobacteria	unclassified	unclassified	unclassified	uncultured Alphaproteobacteria bacterium
	k119_796823_1	2788083968	100	4.35e-138	2786546808	Bacteria	Pseudomonadota	Gammaproteobacteria	Oceanospirillales	unclassified	unclassified	Oceanospirillales bacterium
	k119_267969_3	8025926407	99.3	3.21e-185	8025925828	Bacteria	unclassified	unclassified	unclassified	unclassified	unclassified	uncultured PS1 clade bacterium
	k119_591459_4	2807595169	99.2	7.58e-153	2806310789	Bacteria	Pseudomonadota	Alphaproteobacteria	Hyphomicrobiales	unclassified	unclassified	Hyphomicrobiales bacterium
	k119_890153_1	8030969987	85.2	6.81e-152	8030968904	Bacteria	Pseudomonadota	Alphaproteobacteria	unclassified	unclassified	unclassified	uncultured Alphaproteobacteria bacterium
	k119_121705_1	8031026980	95.8	2.2e-158	8031026526	Bacteria	Pseudomonadota	Alphaproteobacteria	unclassified	unclassified	unclassified	uncultured Alphaproteobacteria bacterium
	k119_783169_1	2779878050	99.5	5.13e-154	2778261376	Bacteria	Pseudomonadota	Alphaproteobacteria	unclassified	unclassified	unclassified	Alphaproteobacteria bacterium
	k119_54233_3	8030881835	97.4	1.16e-182	8030881233	Bacteria	Pseudomonadota	Alphaproteobacteria	unclassified	unclassified	unclassified	uncultured Alphaproteobacteria bacterium
	k119_253557_2	2639770059	78.5	3.64e-137	2639762503	Bacteria	Pseudomonadota	Gammaproteobacteria	unclassified	unclassified	unclassified	uncultured Gammaproteobacteria bacterium
	k119_302119_2	8026366073	95.3	2.85e-127	8026365761	Bacteria	Pseudomonadota	Alphaproteobacteria	unclassified	unclassified	unclassified	uncultured SAR116 cluster alpha proteobacterium
	k119_572658_1	2504636357	97.5	1.19e-166	2504557021	Bacteria	Pseudomonadota	Gammaproteobacteria	unclassified	unclassified	unclassified	gamma proteobacterium HIMB30
	k119_474564_1	2789890284	99.2	1.72e-177	2788500212	Bacteria	Pseudomonadota	Alphaproteobacteria	Rhodospirillales	Thalassobaculaceae	Nisaea	Nisaea sp.
	k119_939813_1	8030955223	96.6	6.39e-140	8030954810	Bacteria	Pseudomonadota	Alphaproteobacteria	unclassified	unclassified	unclassified	uncultured Alphaproteobacteria bacterium
	k119_74426_1	8030918039	80.1	5.43e-141	8030916555	Bacteria	Pseudomonadota	Alphaproteobacteria	unclassified	unclassified	unclassified	uncultured Alphaproteobacteria bacterium
	k119_516001_2	8030955223	98.4	5.9e-133	8030954810	Bacteria	Pseudomonadota	Alphaproteobacteria	unclassified	unclassified	unclassified	uncultured Alphaproteobacteria bacterium
	k119_1044989_1	8026488928	91.2	2.24e-158	8026488400	Bacteria	Pseudomonadota	Alphaproteobacteria	Candidatus Pelagibacterales	Candidatus Pelagibacteraceae	unclassified	uncultured Pelagibacteraceae bacterium
	k119_76614_1	8026360885	88.4	2.81e-125	8026360044	Bacteria	Pseudomonadota	Alphaproteobacteria	Candidatus Pelagibacterales	Candidatus Pelagibacteraceae	unclassified	uncultured Pelagibacteraceae bacterium
	k119_643018_1	8031361735	95.5	9.78e-136	8031360302	Bacteria	Pseudomonadota	Alphaproteobacteria	unclassified	unclassified	unclassified	uncultured Alphaproteobacteria bacterium
	k119_747682_1	8030969987	99.5	9.13e-148	8030968904	Bacteria	Pseudomonadota	Alphaproteobacteria	unclassified	unclassified	unclassified	uncultured Alphaproteobacteria bacterium
	k119_602055_1	8030891976	99.6	2.1e-157	8030891136	Bacteria	Pseudomonadota	Alphaproteobacteria	unclassified	unclassified	unclassified	uncultured Alphaproteobacteria bacterium
	k119_1073590_2	8031124372	95.9	4.33e-111	8031122605	Bacteria	Pseudomonadota	Alphaproteobacteria	unclassified	unclassified	unclassified	uncultured Alphaproteobacteria bacterium
ERR599039	k119_526051_10	2817906199	99.6	7.71e-202	2816332437	Bacteria	Pseudomonadota	Alphaproteobacteria	Rhodobacterales	Paracoccaceae	unclassified	Paracoccaceae bacterium
	k119_1328822_2	2813174292	96.7	1.49e-186	2811995117	Bacteria	Pseudomonadota	Alphaproteobacteria	Rhodobacterales	Roseobacteraceae	Marinovum	Marinovum sp.
	k119_1000396_2	8030544195	94.4	1.84e-177	8030543149	Bacteria	Pseudomonadota	Alphaproteobacteria	Rhodobacterales	Paracoccaceae	unclassified	Paracoccaceae bacterium
	k119_825918_2	2627891201	88	1.27e-177	2627853513	Bacteria	Pseudomonadota	Alphaproteobacteria	Rhodobacterales	Roseobacteraceae	Roseobacter	unclassified
	k119_443722_2	2790396450	95.8	2.15e-171	2788500360	Bacteria	Pseudomonadota	Alphaproteobacteria	Hyphomicrobiales	Stappiaceae	Stappia	Stappia sp.
	k119_157398_3	8031089116	92.6	1.3e-179	8031087736	Bacteria	Pseudomonadota	Alphaproteobacteria	unclassified	unclassified	unclassified	uncultured Alphaproteobacteria bacterium
	k119_211515_2	8027086203	90.7	1.5e-122	8027085835	Bacteria	Pseudomonadota	Alphaproteobacteria	unclassified	unclassified	unclassified	uncultured SAR116 cluster alpha proteobacterium
	k119_284735_2	2788483411	79.4	3.76e-154	2786546966	Bacteria	Pseudomonadota	Alphaproteobacteria	Hyphomicrobiales	Rhodobiaceae	unclassified	Rhodobiaceae bacterium
	k119_657692_1	2823545661	97.1	2.08e-140	2823544835	Bacteria	Pseudomonadota	Alphaproteobacteria	Rickettsiales	unclassified	unclassified	Rickettsiales bacterium
	k119_1355046_1	8031153711	86.4	4.95e-169	8031153116	Bacteria	Pseudomonadota	Alphaproteobacteria	unclassified	unclassified	unclassified	uncultured Alphaproteobacteria bacterium
	k119_144575_1	8030915209	70	1.14e-114	8030914141	Bacteria	Pseudomonadota	Alphaproteobacteria	unclassified	unclassified	unclassified	uncultured Alphaproteobacteria bacterium
	k119_10840_1	8027009290	93.2	1.13e-160	8027009165	Bacteria	Pseudomonadota	Alphaproteobacteria	unclassified	unclassified	unclassified	uncultured SAR116 cluster alpha proteobacterium
	k119_1406776_2	2788457329	90.9	7.04e-158	2786546948	Bacteria	Pseudomonadota	Alphaproteobacteria	Hyphomicrobiales	Rhodobiaceae	unclassified	Rhodobiaceae bacterium
	k119_597943_1	2780778770	72.8	1.1e-126	2778261623	Bacteria	Pseudomonadota	Alphaproteobacteria	Rickettsiales	unclassified	unclassified	Rickettsiales bacterium
ERR598984	k119_486859_2	2780736925	100	5.21e-161	2778261606	Bacteria	Pseudomonadota	Gammaproteobacteria	Pseudomonadales	unclassified	unclassified	Pseudomonadales bacterium
	k119_1348265_1	2788075416	81.6	1.58e-149	2786546805	Bacteria	Pseudomonadota	Alphaproteobacteria	Rhodospirillales	unclassified	unclassified	Rhodospirillales bacterium CG15_BIG_FIL_POST_REV_8_21_14_020_66_15
	k119_1553617_2	2817840984	41.4	1.29e-54	2816332410	Bacteria	Pseudomonadota	Alphaproteobacteria	Rhodobacterales	Paracoccaceae	unclassified	Paracoccaceae bacterium
	k119_863272_2	8030969987	100	5.36e-189	8030968904	Bacteria	Pseudomonadota	Alphaproteobacteria	unclassified	unclassified	unclassified	uncultured Alphaproteobacteria bacterium
	k119_901689_2	8031385316	94.8	3.67e-168	8031384732	Bacteria	Pseudomonadota	Alphaproteobacteria	unclassified	unclassified	unclassified	uncultured Alphaproteobacteria bacterium
	k119_279458_2	8030881835	97.8	2.01e-183	8030881233	Bacteria	Pseudomonadota	Alphaproteobacteria	unclassified	unclassified	unclassified	uncultured Alphaproteobacteria bacterium
	k119_626477_1	2639770059	78.5	1.27e-137	2639762503	Bacteria	Pseudomonadota	Gammaproteobacteria	unclassified	unclassified	unclassified	uncultured Gammaproteobacteria bacterium
ERR594307	k119_657504_1	8030544195	94.7	1.56e-190	8030543149	Bacteria	Pseudomonadota	Alphaproteobacteria	Rhodobacterales	Paracoccaceae	unclassified	Paracoccaceae bacterium
	k119_655392_2	8027630462	98.9	4.64e-175	8027629295	Bacteria	Pseudomonadota	Alphaproteobacteria	unclassified	unclassified	unclassified	uncultured SAR116 cluster alpha proteobacterium
	k119_91796_22	2788472003	80.9	1.1e-139	2786546957	Bacteria	Pseudomonadota	Alphaproteobacteria	Hyphomicrobiales	Rhodobiaceae	unclassified	Rhodobiaceae bacterium
	k119_747296_1	8027009290	89.2	1.57e-163	8027009165	Bacteria	Pseudomonadota	Alphaproteobacteria	unclassified	unclassified	unclassified	uncultured SAR116 cluster alpha proteobacterium
	k119_567297_2	8031248974	95.4	2.41e-164	8031248007	Bacteria	Pseudomonadota	Alphaproteobacteria	unclassified	unclassified	unclassified	uncultured Alphaproteobacteria bacterium
	k119_765507_2	8031026980	97.4	6.05e-102	8031026526	Bacteria	Pseudomonadota	Alphaproteobacteria	unclassified	unclassified	unclassified	uncultured Alphaproteobacteria bacterium
ERR599098	k119_73922_19	2817906199	100	1.89e-202	2816332437	Bacteria	Pseudomonadota	Alphaproteobacteria	Rhodobacterales	Paracoccaceae	unclassified	Paracoccaceae bacterium
	k119_304144_5	2627891201	92.9	3.71e-186	2627853513	Bacteria	Pseudomonadota	Alphaproteobacteria	Rhodobacterales	Roseobacteraceae	Roseobacter	unclassified
	k119_99672_7	8031089116	80	1.8e-154	8031087736	Bacteria	Pseudomonadota	Alphaproteobacteria	unclassified	unclassified	unclassified	uncultured Alphaproteobacteria bacterium
	k119_307208_2	8030586988	98.3	3.93e-160	8030585979	Bacteria	Pseudomonadota	Alphaproteobacteria	unclassified	unclassified	unclassified	uncultured Alphaproteobacteria bacterium
	k119_194509_1	8027630462	95.1	1.21e-106	8027629295	Bacteria	Pseudomonadota	Alphaproteobacteria	unclassified	unclassified	unclassified	uncultured SAR116 cluster alpha proteobacterium
	k119_102148_2	8031101220	92.5	1.22e-131	8031100735	Bacteria	Pseudomonadota	Alphaproteobacteria	unclassified	unclassified	unclassified	uncultured Alphaproteobacteria bacterium
	k119_230211_1	2788474229	99.4	2.51e-105	2786546959	Bacteria	Pseudomonadota	Alphaproteobacteria	Hyphomicrobiales	Rhodobiaceae	unclassified	Rhodobiaceae bacterium
ERR598967	k119_26130_1	2894957333	92.2	2.61e-187	2894956587	Bacteria	Pseudomonadota	Alphaproteobacteria	Rhodobacterales	Roseobacteraceae	Roseobacter	uncultured Roseobacter sp.
	k119_893787_3	2788489250	97.7	2.83e-172	2786546970	Bacteria	Pseudomonadota	Alphaproteobacteria	Hyphomicrobiales	Rhodobiaceae	unclassified	Rhodobiaceae bacterium
	k119_760159_2	2788489250	96.1	3.86e-170	2786546970	Bacteria	Pseudomonadota	Alphaproteobacteria	Hyphomicrobiales	Rhodobiaceae	unclassified	Rhodobiaceae bacterium
	k119_89682_2	8026928798	91.6	1.62e-175	8026928129	Bacteria	Pseudomonadota	Alphaproteobacteria	unclassified	unclassified	unclassified	uncultured SAR116 cluster alpha proteobacterium
	k119_605361_3	8031214629	78.2	3.73e-152	8031213604	Bacteria	Pseudomonadota	Alphaproteobacteria	unclassified	unclassified	unclassified	uncultured Alphaproteobacteria bacterium
	k119_337584_2	8031070033	99.6	7e-178	8031069697	Bacteria	Pseudomonadota	Alphaproteobacteria	unclassified	unclassified	unclassified	uncultured Alphaproteobacteria bacterium
	k119_113955_1	2779013361	94.4	8.73e-129	2778261144	Bacteria	Pseudomonadota	Alphaproteobacteria	Rhodospirillales	Rhodospirillaceae	unclassified	Rhodospirillaceae bacterium
ERR599006	k119_364713_4	2813094554	98.6	5.43e-202	2811995082	Bacteria	Pseudomonadota	Alphaproteobacteria	Rhodobacterales	Roseobacteraceae	Marinovum	Marinovum sp.
	k119_883486_2	2999865870	97.5	3.24e-196	2999865520	Bacteria	Pseudomonadota	Alphaproteobacteria	Rhodobacterales	Paracoccaceae	unclassified	Paracoccaceae bacterium
	k119_765650_1	8030535804	97.1	3.38e-144	8030535197	Bacteria	Pseudomonadota	Alphaproteobacteria	Rhodobacterales	Paracoccaceae	unclassified	Paracoccaceae bacterium
	k119_1290367_2	2778641066	97.8	1.95e-194	2778261029	Bacteria	Pseudomonadota	Alphaproteobacteria	Rhodospirillales	Rhodospirillaceae	unclassified	Rhodospirillaceae bacterium
	k119_299731_7	8027022729	98.4	1.29e-168	8027022636	Bacteria	Pseudomonadota	Alphaproteobacteria	unclassified	unclassified	unclassified	uncultured OCS116 cluster bacterium
	k119_1445402_1	2236275981	83.9	4.79e-155	2228664025	Bacteria	Pseudomonadota	Alphaproteobacteria	unclassified	unclassified	unclassified	alpha proteobacterium SCGC AAA536-G10
	k119_797550_1	8026368595	91.2	2.17e-138	8026368062	Bacteria	Pseudomonadota	Alphaproteobacteria	unclassified	unclassified	unclassified	uncultured SAR116 cluster alpha proteobacterium
	k119_766775_1	2779985595	100	1.78e-157	2778261401	Bacteria	Pseudomonadota	Alphaproteobacteria	unclassified	unclassified	unclassified	Alphaproteobacteria bacterium
	k119_515638_1	8031211392	96.5	4e-166	8031210585	Bacteria	Pseudomonadota	Alphaproteobacteria	unclassified	unclassified	unclassified	uncultured Alphaproteobacteria bacterium
	k119_1061220_1	8031363910	99.6	9.44e-186	8031363855	Bacteria	Pseudomonadota	Alphaproteobacteria	unclassified	unclassified	unclassified	uncultured Alphaproteobacteria bacterium
	k119_376175_22	2780772781	99.6	3.01e-195	2778261620	Bacteria	Pseudomonadota	Alphaproteobacteria	Rickettsiales	unclassified	unclassified	Rickettsiales bacterium
	k119_672894_2	2639770059	76.7	5.67e-139	2639762503	Bacteria	Pseudomonadota	Gammaproteobacteria	unclassified	unclassified	unclassified	uncultured Gammaproteobacteria bacterium
	k119_119712_1	8031207298	97.2	1.02e-144	8031206430	Bacteria	Pseudomonadota	Alphaproteobacteria	unclassified	unclassified	unclassified	uncultured Alphaproteobacteria bacterium
	k119_637796_2	2813147105	90.5	6.35e-116	2811995103	Bacteria	Pseudomonadota	Alphaproteobacteria	unclassified	unclassified	unclassified	SAR116 cluster bacterium
	k119_716006_1	2823545661	98.5	3.64e-142	2823544835	Bacteria	Pseudomonadota	Alphaproteobacteria	Rickettsiales	unclassified	unclassified	Rickettsiales bacterium
	k119_1348455_1	2780778770	72	1.58e-106	2778261623	Bacteria	Pseudomonadota	Alphaproteobacteria	Rickettsiales	unclassified	unclassified	Rickettsiales bacterium
	k119_1336722_1	8031243470	89.8	1.43e-151	8031243460	Bacteria	Pseudomonadota	Alphaproteobacteria	unclassified	unclassified	unclassified	uncultured Alphaproteobacteria bacterium
	k119_326072_2	8027616803	92.9	4.58e-163	8027615578	Bacteria	Pseudomonadota	Alphaproteobacteria	Candidatus Pelagibacterales	Candidatus Pelagibacteraceae	unclassified	uncultured Pelagibacteraceae bacterium
	k119_1442455_3	8030541695	98.1	3.36e-108	8030541101	Bacteria	Pseudomonadota	Alphaproteobacteria	Rhodobacterales	Paracoccaceae	unclassified	Paracoccaceae bacterium
	k119_517568_2	8026793003	97.4	1.46e-178	8026792958	Bacteria	Pseudomonadota	Alphaproteobacteria	Candidatus Pelagibacterales	Candidatus Pelagibacteraceae	unclassified	uncultured Pelagibacteraceae bacterium
	k119_1082226_1	2540830352	100	5.55e-118	2540341173	Bacteria	Pseudomonadota	Gammaproteobacteria	Pseudomonadales	Marinobacteraceae	Marinobacter	Marinobacter nauticus
ERR599174	k119_532165_2	2790925241	97.5	1.61e-169	2788500508	Bacteria	Pseudomonadota	Alphaproteobacteria	Rhodobacterales	Roseobacteraceae	Roseobacter	Roseobacter sp.
	k119_349653_4	8030395378	96.6	1.33e-185	8030394480	Bacteria	Pseudomonadota	Alphaproteobacteria	Rhodobacterales	Paracoccaceae	unclassified	Paracoccaceae bacterium
	k119_435065_2	2999865870	98.6	7.1e-200	2999865520	Bacteria	Pseudomonadota	Alphaproteobacteria	Rhodobacterales	Paracoccaceae	unclassified	Paracoccaceae bacterium
	k119_427264_1	8030377314	73	2.25e-138	8030377257	Bacteria	Pseudomonadota	Alphaproteobacteria	Rhodospirillales	Rhodospirillaceae	unclassified	Rhodospirillaceae bacterium
	k119_276036_5	2817755726	99.6	4.79e-191	2816332383	Bacteria	Pseudomonadota	Alphaproteobacteria	Rhodobacterales	Paracoccaceae	unclassified	Paracoccaceae bacterium
	k119_373617_2	2778641066	96.4	7.61e-192	2778261029	Bacteria	Pseudomonadota	Alphaproteobacteria	Rhodospirillales	Rhodospirillaceae	unclassified	Rhodospirillaceae bacterium
	k119_659423_1	8030567789	97.3	4.96e-185	8030567763	Bacteria	Pseudomonadota	Alphaproteobacteria	Rhodospirillales	Rhodospirillaceae	unclassified	Rhodospirillaceae bacterium
	k119_676529_2	8027160012	97.7	9.54e-176	8027159444	Bacteria	Pseudomonadota	Alphaproteobacteria	Candidatus Pelagibacterales	Candidatus Pelagibacteraceae	unclassified	uncultured Pelagibacteraceae bacterium
ERR599064	k119_401134_1	2781069160	99.3	2.49e-205	2778261700	Bacteria	Pseudomonadota	Alphaproteobacteria	Rhodobacterales	Roseobacteraceae	Marinovum	Marinovum sp.
	k119_814434_4	2813122041	100	1.5e-205	2811995094	Bacteria	Pseudomonadota	Alphaproteobacteria	Rhodobacterales	Roseobacteraceae	Marinovum	Marinovum sp.
	k119_52279_9	2627892501	96.8	7.1e-198	2627853514	Bacteria	Pseudomonadota	Alphaproteobacteria	Rhodobacterales	Roseobacteraceae	Roseobacter	unclassified
	k119_168452_3	8030555669	96.5	6.26e-194	8030554130	Bacteria	Pseudomonadota	Alphaproteobacteria	Rhodobacterales	Paracoccaceae	unclassified	Paracoccaceae bacterium
	k119_465140_2	2999861844	82.9	5.57e-164	2999860879	Bacteria	Pseudomonadota	Alphaproteobacteria	Rhodobacterales	Paracoccaceae	unclassified	Paracoccaceae bacterium
	k119_687632_4	2627891201	82.5	6.1e-168	2627853513	Bacteria	Pseudomonadota	Alphaproteobacteria	Rhodobacterales	Roseobacteraceae	Roseobacter	unclassified
	k119_634809_2	2790923282	98.1	3.7e-147	2788500507	Bacteria	Pseudomonadota	Alphaproteobacteria	Rhodobacterales	Roseobacteraceae	Roseobacter	Roseobacter sp.
	k119_959760_3	2817682998	99.6	7.93e-186	2816332354	Bacteria	Pseudomonadota	Gammaproteobacteria	Pseudomonadales	unclassified	unclassified	Pseudomonadales bacterium
	k119_241043_1	2627891201	90.8	5.75e-160	2627853513	Bacteria	Pseudomonadota	Alphaproteobacteria	Rhodobacterales	Roseobacteraceae	Roseobacter	unclassified
	k119_36054_1	8030552923	82.9	4.22e-121	8030551422	Bacteria	Pseudomonadota	Alphaproteobacteria	Rhodobacterales	Paracoccaceae	unclassified	Paracoccaceae bacterium
	k119_318671_5	2517701446	100	1.74e-191	2517572075	Bacteria	Pseudomonadota	Alphaproteobacteria	Rhodobacterales	unclassified	unclassified	Rhodobacterales bacterium HTCC2255
	k119_308201_10	2817909777	99.3	1.42e-188	2816332440	Bacteria	Pseudomonadota	Alphaproteobacteria	Rhodobacterales	Paracoccaceae	unclassified	Paracoccaceae bacterium
	k119_225444_13	2788038004	98.6	1.3e-144	2786546784	Bacteria	Pseudomonadota	Alphaproteobacteria	Candidatus Pelagibacterales	unclassified	unclassified	Pelagibacterales bacterium
	k119_192563_7	2788454402	99.2	1.64e-156	2786546946	Bacteria	Pseudomonadota	Alphaproteobacteria	Hyphomicrobiales	Rhodobiaceae	unclassified	Rhodobiaceae bacterium
	k119_873979_2	2717770382	83.6	1.5e-151	2716884815	Bacteria	Pseudomonadota	Alphaproteobacteria	unclassified	unclassified	unclassified	SAR116 cluster bacterium AG-337-N21
	k119_983107_18	2540830352	100	1.62e-199	2540341173	Bacteria	Pseudomonadota	Gammaproteobacteria	Pseudomonadales	Marinobacteraceae	Marinobacter	Marinobacter nauticus
	k119_366306_1	2641792102	99.5	2.9e-148	2639763052	Bacteria	Pseudomonadota	Gammaproteobacteria	Pseudomonadales	Marinobacteraceae	Marinobacter	Marinobacter sp. CP1
	k119_857742_1	2788453635	98.5	5.91e-177	2786546945	Bacteria	Pseudomonadota	Alphaproteobacteria	Hyphomicrobiales	Rhodobiaceae	unclassified	Rhodobiaceae bacterium
	k119_560812_1	2236278046	87.6	1.22e-170	2228664026	Bacteria	Pseudomonadota	Alphaproteobacteria	unclassified	unclassified	unclassified	alpha proteobacterium SCGC AAA536-K22
	k119_334173_1	2717781718	64.9	6.62e-81	2716884821	Bacteria	Pseudomonadota	Alphaproteobacteria	unclassified	unclassified	unclassified	SAR116 cluster bacterium AG-447-C21
	k119_145772_1	2817896070	100	1.33e-113	2816332433	Bacteria	Pseudomonadota	Alphaproteobacteria	Rhodobacterales	Paracoccaceae	unclassified	Paracoccaceae bacterium
	k119_824522_1	2790851335	99.4	8.85e-118	2788500486	Bacteria	Pseudomonadota	Alphaproteobacteria	Rhodospirillales	Thalassospiraceae	Thalassospira	Thalassospira sp.
	k119_722920_2	2236278046	78.6	1.04e-141	2228664026	Bacteria	Pseudomonadota	Alphaproteobacteria	unclassified	unclassified	unclassified	alpha proteobacterium SCGC AAA536-K22
	k119_582413_4	2817909241	78.7	3.21e-135	2816332439	Bacteria	Pseudomonadota	Alphaproteobacteria	Rhodobacterales	Paracoccaceae	unclassified	Paracoccaceae bacterium
	k119_158790_1	2788037011	68.8	2.9e-105	2786546783	Bacteria	Pseudomonadota	Alphaproteobacteria	Candidatus Pelagibacterales	unclassified	unclassified	Pelagibacterales bacterium
	k119_742204_2	2236437804	77.1	1.01e-123	2236347006	Bacteria	Pseudomonadota	Alphaproteobacteria	unclassified	unclassified	unclassified	alpha proteobacterium SCGC AAA158-M15
	k119_496853_1	8030126329	98.8	8.18e-177	8030126013	Bacteria	Pseudomonadota	Alphaproteobacteria	Candidatus Pelagibacterales	Candidatus Pelagibacteraceae	unclassified	uncultured Pelagibacteraceae bacterium
	k119_873786_1	2788040989	91.7	2.94e-96	2786546785	Bacteria	Pseudomonadota	Alphaproteobacteria	Candidatus Pelagibacterales	unclassified	unclassified	Pelagibacterales bacterium
	k119_809940_17	2789834450	100	7.61e-188	2788500193	Bacteria	Pseudomonadota	Gammaproteobacteria	Oceanospirillales	Oceanospirillaceae	Oleispira	Oleispira sp.
ERR598979	k119_38722_2	8030546555	97.5	1.16e-187	8030546445	Bacteria	Pseudomonadota	Alphaproteobacteria	Rhodospirillales	Rhodospirillaceae	unclassified	Rhodospirillaceae bacterium
	k119_19931_1	2236443983	95.2	2.16e-121	2236347013	Bacteria	Pseudomonadota	Alphaproteobacteria	unclassified	unclassified	unclassified	alpha proteobacterium SCGC AAA015-O19
	k119_372109_1	2788474229	100	7.93e-126	2786546959	Bacteria	Pseudomonadota	Alphaproteobacteria	Hyphomicrobiales	Rhodobiaceae	unclassified	Rhodobiaceae bacterium
	k119_324688_2	8027616803	99.6	4.22e-179	8027615578	Bacteria	Pseudomonadota	Alphaproteobacteria	Candidatus Pelagibacterales	Candidatus Pelagibacteraceae	unclassified	uncultured Pelagibacteraceae bacterium
Soil
SampleID	Query ID (ORF)	Protein ID in IUIG	% identity	e-value	Taxa ID in IUIG	Domain	Phylumn	Class	Order	Family	Genus	Species
SRR1586268	k119_258446_4	2517615471	86.6	2.34e-161	2517572012	Bacteria	Pseudomonadota	Alphaproteobacteria	Hyphomicrobiales	unclassified	unclassified	unclassified
	k119_187981_2	2643757892	71.9	6.81e-135	2643221547	Bacteria	Pseudomonadota	Alphaproteobacteria	Hyphomicrobiales	Xanthobacteraceae	Pseudolabrys	Pseudolabrys sp. Root1462
	k119_615618_6	8000839515	64.8	2.74e-78	8000839481	Bacteria	Pseudomonadota	Betaproteobacteria	Burkholderiales	unclassified	unclassified	Burkholderiales bacterium
	k119_752216_2	2546937763	63.6	3.38e-65	2546825534	Bacteria	Pseudomonadota	Alphaproteobacteria	Rhodospirillales	unclassified	unclassified	Rhodospirillales bacterium URHD0088
	k119_123341_1	2583043181	66.9	1.81e-71	2582580703	Bacteria	Pseudomonadota	unclassified	unclassified	unclassified	unclassified	unclassified
SRR4242551	k119_7986834_2	2989699407	94	2.4e-173	2989694433	Bacteria	Pseudomonadota	Alphaproteobacteria	Hyphomicrobiales	Phyllobacteriaceae	Mesorhizobium	Mesorhizobium norvegicum
	k119_16009146_3	2562186883	81.3	1.84e-146	2561511129	Bacteria	Pseudomonadota	Alphaproteobacteria	Hyphomicrobiales	Nitrobacteraceae	Bradyrhizobium	Bradyrhizobium sp. URHD0069
	k119_14007652_3	2936252319	67.4	1.31e-120	2936251393	Bacteria	Pseudomonadota	Alphaproteobacteria	Hyphomicrobiales	Propylenellaceae	Propylenella	Propylenella binzhouense
	k119_7363103_5	2832642570	80.1	2.1e-144	2832641632	Bacteria	Pseudomonadota	Alphaproteobacteria	Hyphomicrobiales	Hyphomicrobiaceae	Rhodomicrobium	Rhodomicrobium vannielii
	k119_15652870_2	2893931810	65.9	4.89e-114	2893929457	Bacteria	Pseudomonadota	Alphaproteobacteria	Hyphomicrobiales	Aestuariivirgaceae	Aestuariivirga	Aestuariivirga litoralis
	k119_17050183_1	2517615471	83.7	2.41e-153	2517572012	Bacteria	Pseudomonadota	Alphaproteobacteria	Hyphomicrobiales	unclassified	unclassified	unclassified
	k119_15237565_2	2517615471	75	3.48e-132	2517572012	Bacteria	Pseudomonadota	Alphaproteobacteria	Hyphomicrobiales	unclassified	unclassified	unclassified
	k119_1065446_2	2894367530	79.4	6.83e-134	2894365520	Bacteria	Pseudomonadota	Alphaproteobacteria	Hyphomicrobiales	Hyphomicrobiaceae	Hyphomicrobium	Hyphomicrobium album
	k119_7433260_2	2832032301	63.3	4.8e-116	2832028655	Bacteria	Pseudomonadota	Alphaproteobacteria	Hyphomicrobiales	Hyphomicrobiaceae	Methyloceanibacter	Methyloceanibacter marginalis
	k119_7328345_1	2776001189	66.5	4.2e-84	2775506837	Bacteria	Pseudomonadota	Alphaproteobacteria	Hyphomicrobiales	Nitrobacteraceae	Variibacter	Variibacter gotjawalensis
	k119_11235906_1	2517615471	91	7.74e-80	2517572012	Bacteria	Pseudomonadota	Alphaproteobacteria	Hyphomicrobiales	unclassified	unclassified	unclassified
	k119_8477419_1	2893931810	67.6	3.06e-79	2893929457	Bacteria	Pseudomonadota	Alphaproteobacteria	Hyphomicrobiales	Aestuariivirgaceae	Aestuariivirga	Aestuariivirga litoralis
	k119_9046599_2	650321811	53	2.23e-75	649989970	Bacteria	Pseudomonadota	Betaproteobacteria	Burkholderiales	Burkholderiaceae	Lautropia	Lautropia mirabilis
	k119_925241_1	2832642570	80.9	4.55e-96	2832641632	Bacteria	Pseudomonadota	Alphaproteobacteria	Hyphomicrobiales	Hyphomicrobiaceae	Rhodomicrobium	Rhodomicrobium vannielii
	k119_10580376_4	2677846369	42.5	6.2e-58	2675903406	Bacteria	Pseudomonadota	Betaproteobacteria	Burkholderiales	unclassified	unclassified	Burkholderiales bacterium GJ-E10
	k119_5956258_1	2624319107	53.4	2.49e-75	2623620405	Bacteria	Pseudomonadota	Betaproteobacteria	unclassified	unclassified	unclassified	unclassified
	k119_8138626_1	2832642570	75.8	4.94e-79	2832641632	Bacteria	Pseudomonadota	Alphaproteobacteria	Hyphomicrobiales	Hyphomicrobiaceae	Rhodomicrobium	Rhodomicrobium vannielii
	k119_2630157_2	8000839515	63.7	2.86e-78	8000839481	Bacteria	Pseudomonadota	Betaproteobacteria	Burkholderiales	unclassified	unclassified	Burkholderiales bacterium
ERR7672980	k119_545645_2	2832910393	76.2	3.27e-135	2832906795	Bacteria	Pseudomonadota	Alphaproteobacteria	Hyphomicrobiales	Xanthobacteraceae	Pseudolabrys	Pseudolabrys taiwanensis
	k119_160341_1	2832910393	71.2	8.08e-130	2832906795	Bacteria	Pseudomonadota	Alphaproteobacteria	Hyphomicrobiales	Xanthobacteraceae	Pseudolabrys	Pseudolabrys taiwanensis
	k119_863177_2	2743779935	66.2	1.34e-93	2740892514	Bacteria	Pseudomonadota	Betaproteobacteria	Burkholderiales	Sphaerotilaceae	Methylibium	Methylibium sp. NZG
SRR19330193	k119_955320_1	2517615471	85	3.15e-140	2517572012	Bacteria	Pseudomonadota	Alphaproteobacteria	Hyphomicrobiales	unclassified	unclassified	unclassified
	k119_1711539_1	2517615471	90.9	1.63e-160	2517572012	Bacteria	Pseudomonadota	Alphaproteobacteria	Hyphomicrobiales	unclassified	unclassified	unclassified
	k119_473514_2	2517615471	85.4	6.61e-158	2517572012	Bacteria	Pseudomonadota	Alphaproteobacteria	Hyphomicrobiales	unclassified	unclassified	unclassified
	k119_1139310_5	2988917583	51	1.67e-84	2988915029	Bacteria	Pseudomonadota	Alphaproteobacteria	Hyphomicrobiales	Parvibaculaceae	Kaustia	Kaustia mangrovi
	k119_1804421_2	8000839515	55.9	5.75e-90	8000839481	Bacteria	Pseudomonadota	Betaproteobacteria	Burkholderiales	unclassified	unclassified	Burkholderiales bacterium
	k119_1291879_1	2593177815	89.7	2.07e-143	2590828823	Bacteria	Pseudomonadota	Alphaproteobacteria	Rhodospirillales	unclassified	unclassified	Rhodospirillales bacterium URHD0017
	k119_637881_2	8001635716	90.3	1.17e-123	8001633948	Bacteria	Pseudomonadota	Alphaproteobacteria	Hyphomicrobiales	Reyranellaceae	Reyranella	Reyranella sp. MMS21-HV4-11
	k119_840353_1	2517615471	81.6	7.25e-104	2517572012	Bacteria	Pseudomonadota	Alphaproteobacteria	Hyphomicrobiales	unclassified	unclassified	unclassified
	k119_1208127_1	8000839515	62.5	7.6e-70	8000839481	Bacteria	Pseudomonadota	Betaproteobacteria	Burkholderiales	unclassified	unclassified	Burkholderiales bacterium
	k119_1473166_1	2832910393	78.1	1.61e-88	2832906795	Bacteria	Pseudomonadota	Alphaproteobacteria	Hyphomicrobiales	Xanthobacteraceae	Pseudolabrys	Pseudolabrys taiwanensis
	k119_806189_1	2987668152	99.3	4.67e-97	2987666974	Bacteria	Pseudomonadota	Alphaproteobacteria	Hyphomicrobiales	Phyllobacteriaceae	Mesorhizobium	Mesorhizobium sp. WSM4306
	k119_911515_1	8000839515	57.8	6.13e-80	8000839481	Bacteria	Pseudomonadota	Betaproteobacteria	Burkholderiales	unclassified	unclassified	Burkholderiales bacterium
SRR6193119	k119_364149_3	2891104075	65.5	1.33e-110	2891101655	Bacteria	Pseudomonadota	Alphaproteobacteria	Hyphomicrobiales	Hyphomicrobiaceae	Rhodoplanes	Rhodoplanes roseus
	k119_2567415_2	2599153080	64.4	3.61e-107	2597490370	Bacteria	Pseudomonadota	Alphaproteobacteria	Hyphomicrobiales	Kaistiaceae	Bauldia	Bauldia litoralis
	k119_121686_2	2883839775	83.8	3.2e-151	2883839403	Bacteria	Pseudomonadota	Alphaproteobacteria	Hyphomicrobiales	Hyphomicrobiaceae	Rhodomicrobium	Rhodomicrobium lacus
	k119_1906773_5	2537107854	62.2	2.69e-107	2534682240	Bacteria	Pseudomonadota	Alphaproteobacteria	Rhodobacterales	Paracoccaceae	Rhodovulum	Rhodovulum sp. PH10
	k119_2556895_3	2546937763	61.9	1.54e-102	2546825534	Bacteria	Pseudomonadota	Alphaproteobacteria	Rhodospirillales	unclassified	unclassified	Rhodospirillales bacterium URHD0088
	k119_1670403_2	2993718540	61.2	1.71e-104	2993715543	Bacteria	Pseudomonadota	Alphaproteobacteria	Rhodospirillales	Rhodospirillaceae	Denitrobaculum	Denitrobaculum tricleocarpae
	k119_2718471_2	2946743917	61.8	1.29e-102	2946743013	Bacteria	Pseudomonadota	Alphaproteobacteria	Rhodospirillales	Rhodospirillaceae	Inquilinus	Inquilinus ginsengisoli
	k119_2549955_2	2546937763	61.7	9.87e-100	2546825534	Bacteria	Pseudomonadota	Alphaproteobacteria	Rhodospirillales	unclassified	unclassified	Rhodospirillales bacterium URHD0088
	k119_1342533_7	2994144407	63.5	1.64e-106	2994143686	Bacteria	Pseudomonadota	Alphaproteobacteria	Rhodospirillales	Rhodospirillaceae	unclassified	Rhodospirillaceae bacterium SYSU D60014
	k119_1555541_10	3000649050	62.7	6.53e-110	3000648918	Bacteria	Pseudomonadota	Alphaproteobacteria	Hyphomicrobiales	Rhodovibrionaceae	Pelagibius	Pelagibius marinus
	k119_2314613_16	2546937763	59.7	7.87e-101	2546825534	Bacteria	Pseudomonadota	Alphaproteobacteria	Rhodospirillales	unclassified	unclassified	Rhodospirillales bacterium URHD0088
	k119_2210805_2	2994144407	64.6	7.69e-99	2994143686	Bacteria	Pseudomonadota	Alphaproteobacteria	Rhodospirillales	Rhodospirillaceae	unclassified	Rhodospirillaceae bacterium SYSU D60014
	k119_2824054_54	2517615471	78.1	1.63e-142	2517572012	Bacteria	Pseudomonadota	Alphaproteobacteria	Hyphomicrobiales	unclassified	unclassified	unclassified
	k119_1243666_2	2643757892	68.8	1.14e-128	2643221547	Bacteria	Pseudomonadota	Alphaproteobacteria	Hyphomicrobiales	Xanthobacteraceae	Pseudolabrys	Pseudolabrys sp. Root1462
	k119_950940_1	8000942950	82	1.72e-107	8000939276	Bacteria	Pseudomonadota	Alphaproteobacteria	Hyphomicrobiales	unclassified	unclassified	Rhizobiales bacterium dw_265
	k119_1070257_13	8058514093	51.8	3.5e-77	8058514046	Bacteria	Pseudomonadota	Betaproteobacteria	Nitrosomonadales	Gallionellaceae	Candidatus Nitrotoga	Candidatus Nitrotoga arctica
	k119_2611308_1	2599153080	69.1	1.61e-83	2597490370	Bacteria	Pseudomonadota	Alphaproteobacteria	Hyphomicrobiales	Kaistiaceae	Bauldia	Bauldia litoralis
	k119_2454213_2	8001444618	70.3	3.46e-113	8001444522	Bacteria	Pseudomonadota	Alphaproteobacteria	Hyphomicrobiales	Xanthobacteraceae	Pseudolabrys	Pseudolabrys sp. FHR47
	k119_2142893_1	2883839775	78.1	1.53e-103	2883839403	Bacteria	Pseudomonadota	Alphaproteobacteria	Hyphomicrobiales	Hyphomicrobiaceae	Rhodomicrobium	Rhodomicrobium lacus
	k119_1066011_2	2656140017	62.8	4.02e-87	2654587884	Bacteria	Pseudomonadota	Alphaproteobacteria	Hyphomicrobiales	Rhodovibrionaceae	Limimonas	Limimonas halophila
	k119_1497448_1	2643757892	71.9	3.19e-98	2643221547	Bacteria	Pseudomonadota	Alphaproteobacteria	Hyphomicrobiales	Xanthobacteraceae	Pseudolabrys	Pseudolabrys sp. Root1462
	k119_18735_5	2700288999	73.2	2.49e-131	2698536737	Bacteria	Pseudomonadota	Alphaproteobacteria	Hyphomicrobiales	unclassified	unclassified	unclassified
	k119_1577623_11	8063093535	47.9	1.01e-63	8063091398	Bacteria	Acidobacteriota	Terriglobia	Terriglobales	Acidobacteriaceae	Silvibacterium	Silvibacterium dinghuense
	k119_1201451_1	2537107854	65.9	5.31e-78	2534682240	Bacteria	Pseudomonadota	Alphaproteobacteria	Rhodobacterales	Paracoccaceae	Rhodovulum	Rhodovulum sp. PH10
	k119_410220_1	2546937763	60.7	1e-60	2546825534	Bacteria	Pseudomonadota	Alphaproteobacteria	Rhodospirillales	unclassified	unclassified	Rhodospirillales bacterium URHD0088
	k119_999986_2	8058514093	60.6	1.81e-108	8058514046	Bacteria	Pseudomonadota	Betaproteobacteria	Nitrosomonadales	Gallionellaceae	Candidatus Nitrotoga	Candidatus Nitrotoga arctica
	k119_2577918_14	2677846369	60.7	1.49e-92	2675903406	Bacteria	Pseudomonadota	Betaproteobacteria	Burkholderiales	unclassified	unclassified	Burkholderiales bacterium GJ-E10
	k119_830191_4	2893510077	46.2	1.89e-67	2893509136	Bacteria	Pseudomonadota	Betaproteobacteria	Nitrosomonadales	Sulfuricellaceae	Sulfuricella	unclassified
	k119_84658_1	2677846369	63.6	4.75e-89	2675903406	Bacteria	Pseudomonadota	Betaproteobacteria	Burkholderiales	unclassified	unclassified	Burkholderiales bacterium GJ-E10
	k119_1834577_34	2882003804	46.3	1.86e-60	2882000052	Bacteria	Acidobacteriota	Terriglobia	Terriglobales	Acidobacteriaceae	Silvibacterium	Silvibacterium dinghuense
	k119_1581276_2	2582950381	56.5	1.09e-92	2582580665	Bacteria	Verrucomicrobiota	unclassified	unclassified	unclassified	unclassified	unclassified
	k119_2597313_2	2533687305	46.7	9.06e-59	2531839478	Bacteria	Pseudomonadota	Betaproteobacteria	Nitrosomonadales	Sulfuricellaceae	Sulfuricella	Sulfuricella denitrificans
ERR1700730	k119_2652164_4	2537107854	61.4	1.3e-107	2534682240	Bacteria	Pseudomonadota	Alphaproteobacteria	Rhodobacterales	Paracoccaceae	Rhodovulum	Rhodovulum sp. PH10
	k119_1459167_2	2830562473	62.5	4.92e-105	2830559440	Bacteria	Pseudomonadota	Alphaproteobacteria	Hyphomicrobiales	Xanthobacteraceae	unclassified	unclassified
	k119_2298890_4	2891104075	66.5	1.98e-109	2891101655	Bacteria	Pseudomonadota	Alphaproteobacteria	Hyphomicrobiales	Hyphomicrobiaceae	Rhodoplanes	Rhodoplanes roseus
	k119_4723244_2	2893016553	66.2	1.74e-105	2893014744	Bacteria	Pseudomonadota	Alphaproteobacteria	Hyphomicrobiales	Hyphomicrobiaceae	Rhodoplanes	Rhodoplanes piscinae
	k119_2231734_2	2891104075	65.4	8.61e-118	2891101655	Bacteria	Pseudomonadota	Alphaproteobacteria	Hyphomicrobiales	Hyphomicrobiaceae	Rhodoplanes	Rhodoplanes roseus
	k119_2807898_2	8006896696	85.1	9.22e-158	8006892296	Bacteria	Pseudomonadota	Alphaproteobacteria	Hyphomicrobiales	Nitrobacteraceae	Bradyrhizobium	Bradyrhizobium sediminis
	k119_1604411_7	2574523376	62.8	8.2e-107	2574179791	Bacteria	Pseudomonadota	Alphaproteobacteria	Hyphomicrobiales	Xanthobacteraceae	Xanthobacter	Xanthobacter sp. 91
	k119_3621788_2	2891104075	62.8	1.92e-107	2891101655	Bacteria	Pseudomonadota	Alphaproteobacteria	Hyphomicrobiales	Hyphomicrobiaceae	Rhodoplanes	Rhodoplanes roseus
	k119_4670582_1	2546937763	61.4	6.36e-105	2546825534	Bacteria	Pseudomonadota	Alphaproteobacteria	Rhodospirillales	unclassified	unclassified	Rhodospirillales bacterium URHD0088
	k119_4159646_2	2562186883	88.5	5.06e-159	2561511129	Bacteria	Pseudomonadota	Alphaproteobacteria	Hyphomicrobiales	Nitrobacteraceae	Bradyrhizobium	Bradyrhizobium sp. URHD0069
	k119_5414487_2	2537107854	60.4	7.46e-107	2534682240	Bacteria	Pseudomonadota	Alphaproteobacteria	Rhodobacterales	Paracoccaceae	Rhodovulum	Rhodovulum sp. PH10
	k119_3989911_2	2562186883	76.8	1.34e-138	2561511129	Bacteria	Pseudomonadota	Alphaproteobacteria	Hyphomicrobiales	Nitrobacteraceae	Bradyrhizobium	Bradyrhizobium sp. URHD0069
	k119_1233030_2	2676728950	58.7	1.09e-99	2675903125	Bacteria	Pseudomonadota	Alphaproteobacteria	Rhodospirillales	Thalassobaculaceae	Oceanibaculum	Oceanibaculum indicum
	k119_418031_12	2893016553	63.5	1.18e-102	2893014744	Bacteria	Pseudomonadota	Alphaproteobacteria	Hyphomicrobiales	Hyphomicrobiaceae	Rhodoplanes	Rhodoplanes piscinae
	k119_2232467_1	2537107854	64.8	1.37e-101	2534682240	Bacteria	Pseudomonadota	Alphaproteobacteria	Rhodobacterales	Paracoccaceae	Rhodovulum	Rhodovulum sp. PH10
	k119_4451021_5	2546937763	59.8	5.65e-97	2546825534	Bacteria	Pseudomonadota	Alphaproteobacteria	Rhodospirillales	unclassified	unclassified	Rhodospirillales bacterium URHD0088
	k119_5859195_1	2546937763	92.6	2.55e-144	2546825534	Bacteria	Pseudomonadota	Alphaproteobacteria	Rhodospirillales	unclassified	unclassified	Rhodospirillales bacterium URHD0088
	k119_3847085_2	2546937763	58.3	4.96e-101	2546825534	Bacteria	Pseudomonadota	Alphaproteobacteria	Rhodospirillales	unclassified	unclassified	Rhodospirillales bacterium URHD0088
	k119_4380869_4	2546937763	60	1.9e-100	2546825534	Bacteria	Pseudomonadota	Alphaproteobacteria	Rhodospirillales	unclassified	unclassified	Rhodospirillales bacterium URHD0088
	k119_1133217_1	2891104075	68.7	3.92e-86	2891101655	Bacteria	Pseudomonadota	Alphaproteobacteria	Hyphomicrobiales	Hyphomicrobiaceae	Rhodoplanes	Rhodoplanes roseus
	k119_4846334_1	8006896696	84.8	6.16e-117	8006892296	Bacteria	Pseudomonadota	Alphaproteobacteria	Hyphomicrobiales	Nitrobacteraceae	Bradyrhizobium	Bradyrhizobium sediminis
	k119_1731910_2	2546937763	62.3	3.3e-96	2546825534	Bacteria	Pseudomonadota	Alphaproteobacteria	Rhodospirillales	unclassified	unclassified	Rhodospirillales bacterium URHD0088
	k119_428632_2	2700288999	83.3	4.81e-147	2698536737	Bacteria	Pseudomonadota	Alphaproteobacteria	Hyphomicrobiales	unclassified	unclassified	unclassified
	k119_2370810_1	2994177534	63.6	1.33e-76	2994177368	Bacteria	Pseudomonadota	Alphaproteobacteria	Rhodospirillales	Rhodospirillaceae	Aliidongia	Aliidongia dinghuensis
	k119_4218718_1	2823807911	64.8	6.07e-78	2823805908	Bacteria	Pseudomonadota	Alphaproteobacteria	Micropepsales	Micropepsaceae	Rhizomicrobium	Rhizomicrobium sp. SG733
	k119_2469029_1	8006896696	87.7	5.08e-124	8006892296	Bacteria	Pseudomonadota	Alphaproteobacteria	Hyphomicrobiales	Nitrobacteraceae	Bradyrhizobium	Bradyrhizobium sediminis
	k119_222573_2	2523001262	71.6	2.68e-128	2522572128	Bacteria	Pseudomonadota	Alphaproteobacteria	Hyphomicrobiales	Nitrobacteraceae	Bradyrhizobium	Bradyrhizobium sp. URHA0002
	k119_2836976_6	2546937763	64.9	2.87e-77	2546825534	Bacteria	Pseudomonadota	Alphaproteobacteria	Rhodospirillales	unclassified	unclassified	Rhodospirillales bacterium URHD0088
	k119_720614_3	8000839515	63.9	4.82e-76	8000839481	Bacteria	Pseudomonadota	Betaproteobacteria	Burkholderiales	unclassified	unclassified	Burkholderiales bacterium
	k119_5021181_1	2698179572	94.6	1.41e-106	2695420948	Bacteria	Pseudomonadota	Alphaproteobacteria	Hyphomicrobiales	Nitrobacteraceae	Bradyrhizobium	Bradyrhizobium erythrophlei
	k119_5873899_1	2546937763	67.7	4.96e-67	2546825534	Bacteria	Pseudomonadota	Alphaproteobacteria	Rhodospirillales	unclassified	unclassified	Rhodospirillales bacterium URHD0088
	k119_4892421_1	2562186883	76.6	8.64e-97	2561511129	Bacteria	Pseudomonadota	Alphaproteobacteria	Hyphomicrobiales	Nitrobacteraceae	Bradyrhizobium	Bradyrhizobium sp. URHD0069
	k119_4215007_1	2926576209	65.3	4.89e-74	2926575101	Bacteria	Pseudomonadota	Alphaproteobacteria	Hyphomicrobiales	Hyphomicrobiaceae	Rhodoplanes	Rhodoplanes tepidamans
	k119_180328_1	2700288999	84.5	1.36e-113	2698536737	Bacteria	Pseudomonadota	Alphaproteobacteria	Hyphomicrobiales	unclassified	unclassified	unclassified
	k119_1880690_2	2546937763	68.9	3.91e-82	2546825534	Bacteria	Pseudomonadota	Alphaproteobacteria	Rhodospirillales	unclassified	unclassified	Rhodospirillales bacterium URHD0088
	k119_620675_1	2562186883	89.9	8.08e-113	2561511129	Bacteria	Pseudomonadota	Alphaproteobacteria	Hyphomicrobiales	Nitrobacteraceae	Bradyrhizobium	Bradyrhizobium sp. URHD0069
	k119_4987289_1	2700288999	86.2	6.83e-129	2698536737	Bacteria	Pseudomonadota	Alphaproteobacteria	Hyphomicrobiales	unclassified	unclassified	unclassified
	k119_4416687_2	2546937763	61.7	5.25e-81	2546825534	Bacteria	Pseudomonadota	Alphaproteobacteria	Rhodospirillales	unclassified	unclassified	Rhodospirillales bacterium URHD0088
	k119_3261316_2	2884453221	56.6	1.28e-89	2884449551	Bacteria	Pseudomonadota	Betaproteobacteria	Burkholderiales	Comamonadaceae	Rhodoferax	Rhodoferax sediminis
	k119_5631615_1	2795715802	47	9.02e-69	2795385450	Bacteria	Verrucomicrobiota	Spartobacteria	Chthoniobacterales	Chthoniobacteraceae	Chthoniobacter	Chthoniobacter flavus
	k119_4460767_1	2523001262	59.9	4.54e-86	2522572128	Bacteria	Pseudomonadota	Alphaproteobacteria	Hyphomicrobiales	Nitrobacteraceae	Bradyrhizobium	Bradyrhizobium sp. URHA0002
	k119_95201_1	2593177815	91.1	2.05e-121	2590828823	Bacteria	Pseudomonadota	Alphaproteobacteria	Rhodospirillales	unclassified	unclassified	Rhodospirillales bacterium URHD0017
	k119_5972652_1	2537107854	66.4	3.42e-63	2534682240	Bacteria	Pseudomonadota	Alphaproteobacteria	Rhodobacterales	Paracoccaceae	Rhodovulum	Rhodovulum sp. PH10
	k119_5315890_1	2537107854	66.3	1.5e-68	2534682240	Bacteria	Pseudomonadota	Alphaproteobacteria	Rhodobacterales	Paracoccaceae	Rhodovulum	Rhodovulum sp. PH10
	k119_4215923_1	2546937763	72.9	1.73e-61	2546825534	Bacteria	Pseudomonadota	Alphaproteobacteria	Rhodospirillales	unclassified	unclassified	Rhodospirillales bacterium URHD0088
	k119_1307745_1	2562186883	89.3	1.09e-103	2561511129	Bacteria	Pseudomonadota	Alphaproteobacteria	Hyphomicrobiales	Nitrobacteraceae	Bradyrhizobium	Bradyrhizobium sp. URHD0069
SRR7093792	k119_3302756_3	2574523376	63.6	1.16e-106	2574179791	Bacteria	Pseudomonadota	Alphaproteobacteria	Hyphomicrobiales	Xanthobacteraceae	Xanthobacter	Xanthobacter sp. 91
	k119_4836799_3	2988917583	60.5	1.08e-99	2988915029	Bacteria	Pseudomonadota	Alphaproteobacteria	Hyphomicrobiales	Parvibaculaceae	Kaustia	Kaustia mangrovi
	k119_1759361_9	2546937763	60.3	7.19e-101	2546825534	Bacteria	Pseudomonadota	Alphaproteobacteria	Rhodospirillales	unclassified	unclassified	Rhodospirillales bacterium URHD0088
	k119_3797775_1	2698179572	85	1.48e-157	2695420948	Bacteria	Pseudomonadota	Alphaproteobacteria	Hyphomicrobiales	Nitrobacteraceae	Bradyrhizobium	Bradyrhizobium erythrophlei
	k119_3389270_1	2891104075	62.8	8.06e-105	2891101655	Bacteria	Pseudomonadota	Alphaproteobacteria	Hyphomicrobiales	Hyphomicrobiaceae	Rhodoplanes	Rhodoplanes roseus
	k119_5591520_10	8000942950	77.2	6.97e-135	8000939276	Bacteria	Pseudomonadota	Alphaproteobacteria	Hyphomicrobiales	unclassified	unclassified	Rhizobiales bacterium dw_265
	k119_2190692_2	2883509115	59.5	3.23e-100	2883504266	Bacteria	Pseudomonadota	Alphaproteobacteria	Rhodospirillales	Stellaceae	Stella	Stella sp. ATCC 35155
	k119_3903780_2	2593177815	86.9	6.79e-169	2590828823	Bacteria	Pseudomonadota	Alphaproteobacteria	Rhodospirillales	unclassified	unclassified	Rhodospirillales bacterium URHD0017
	k119_3538844_1	2546937763	59.6	5.02e-103	2546825534	Bacteria	Pseudomonadota	Alphaproteobacteria	Rhodospirillales	unclassified	unclassified	Rhodospirillales bacterium URHD0088
	k119_2283924_2	2546937763	58.3	3.84e-106	2546825534	Bacteria	Pseudomonadota	Alphaproteobacteria	Rhodospirillales	unclassified	unclassified	Rhodospirillales bacterium URHD0088
	k119_5011326_5	2546937763	60	1.34e-100	2546825534	Bacteria	Pseudomonadota	Alphaproteobacteria	Rhodospirillales	unclassified	unclassified	Rhodospirillales bacterium URHD0088
	k119_740060_1	2546937763	58.4	8.55e-100	2546825534	Bacteria	Pseudomonadota	Alphaproteobacteria	Rhodospirillales	unclassified	unclassified	Rhodospirillales bacterium URHD0088
	k119_6099174_1	2546937763	63.7	3.37e-94	2546825534	Bacteria	Pseudomonadota	Alphaproteobacteria	Rhodospirillales	unclassified	unclassified	Rhodospirillales bacterium URHD0088
	k119_533071_2	2744677087	55.5	6.82e-98	2744054537	Bacteria	Pseudomonadota	Alphaproteobacteria	Rhodospirillales	Thalassobaculaceae	Oceanibaculum	Oceanibaculum pacificum
	k119_7463100_5	2537107854	67.3	9.88e-86	2534682240	Bacteria	Pseudomonadota	Alphaproteobacteria	Rhodobacterales	Paracoccaceae	Rhodovulum	Rhodovulum sp. PH10
	k119_7334099_3	2563809849	56.3	4.57e-97	2563366728	Bacteria	Pseudomonadota	Alphaproteobacteria	Hyphomicrobiales	Rhodovibrionaceae	Fodinicurvata	Fodinicurvata fenggangensis
	k119_1817156_1	2546937763	95.4	1.01e-142	2546825534	Bacteria	Pseudomonadota	Alphaproteobacteria	Rhodospirillales	unclassified	unclassified	Rhodospirillales bacterium URHD0088
	k119_1126763_1	2546937763	61.9	3.92e-89	2546825534	Bacteria	Pseudomonadota	Alphaproteobacteria	Rhodospirillales	unclassified	unclassified	Rhodospirillales bacterium URHD0088
	k119_4893975_1	2546937763	61.3	3.42e-92	2546825534	Bacteria	Pseudomonadota	Alphaproteobacteria	Rhodospirillales	unclassified	unclassified	Rhodospirillales bacterium URHD0088
	k119_3986858_1	2994144407	63.3	4.9e-97	2994143686	Bacteria	Pseudomonadota	Alphaproteobacteria	Rhodospirillales	Rhodospirillaceae	unclassified	Rhodospirillaceae bacterium SYSU D60014
	k119_7123093_2	2546937763	64.2	1.44e-81	2546825534	Bacteria	Pseudomonadota	Alphaproteobacteria	Rhodospirillales	unclassified	unclassified	Rhodospirillales bacterium URHD0088
	k119_2854516_1	2546937763	61.5	2.61e-78	2546825534	Bacteria	Pseudomonadota	Alphaproteobacteria	Rhodospirillales	unclassified	unclassified	Rhodospirillales bacterium URHD0088
	k119_1164181_1	2690559280	87.8	3.08e-113	2690315650	Bacteria	Pseudomonadota	Alphaproteobacteria	Hyphomicrobiales	unclassified	unclassified	Rhizobiales bacterium GAS191
	k119_959279_1	2546937763	66.9	8.06e-81	2546825534	Bacteria	Pseudomonadota	Alphaproteobacteria	Rhodospirillales	unclassified	unclassified	Rhodospirillales bacterium URHD0088
	k119_2472171_1	2597296551	61.6	1.09e-81	2596583657	Bacteria	Pseudomonadota	Alphaproteobacteria	Hyphomicrobiales	Xanthobacteraceae	Xanthobacter	Xanthobacter autotrophicus
	k119_950674_2	8000839515	59.1	7e-99	8000839481	Bacteria	Pseudomonadota	Betaproteobacteria	Burkholderiales	unclassified	unclassified	Burkholderiales bacterium
	k119_7142157_7	8046288957	84.3	4.02e-136	8046284500	Bacteria	Pseudomonadota	Betaproteobacteria	Burkholderiales	Sphaerotilaceae	Scleromatobacter	Scleromatobacter humisilvae
	k119_6862269_1	2994144407	66.9	1.25e-74	2994143686	Bacteria	Pseudomonadota	Alphaproteobacteria	Rhodospirillales	Rhodospirillaceae	unclassified	Rhodospirillaceae bacterium SYSU D60014
	k119_1371962_1	2981473867	98.5	1.79e-188	2981470370	Bacteria	Pseudomonadota	Betaproteobacteria	Burkholderiales	Burkholderiaceae	Paraburkholderia	Paraburkholderia sp. GAS32
	k119_659978_1	2698179572	99.4	3.55e-116	2695420948	Bacteria	Pseudomonadota	Alphaproteobacteria	Hyphomicrobiales	Nitrobacteraceae	Bradyrhizobium	Bradyrhizobium erythrophlei
	k119_1525325_1	2599153080	72.7	2.14e-67	2597490370	Bacteria	Pseudomonadota	Alphaproteobacteria	Hyphomicrobiales	Kaistiaceae	Bauldia	Bauldia litoralis
	k119_2137709_6	2593177815	86.2	9.55e-110	2590828823	Bacteria	Pseudomonadota	Alphaproteobacteria	Rhodospirillales	unclassified	unclassified	Rhodospirillales bacterium URHD0017
	k119_2609457_1	2700288999	84.5	1.69e-122	2698536737	Bacteria	Pseudomonadota	Alphaproteobacteria	Hyphomicrobiales	unclassified	unclassified	unclassified
	k119_1461221_1	2546937763	66.3	9.62e-70	2546825534	Bacteria	Pseudomonadota	Alphaproteobacteria	Rhodospirillales	unclassified	unclassified	Rhodospirillales bacterium URHD0088
	k119_5558911_8	2989372058	88.3	1.47e-157	2989368740	Bacteria	Pseudomonadota	Betaproteobacteria	Burkholderiales	Oxalobacteraceae	Undibacterium	Undibacterium terreum
	k119_4700597_1	2967616194	92.5	4.61e-131	2967615069	Bacteria	Pseudomonadota	Betaproteobacteria	Burkholderiales	Burkholderiaceae	Paraburkholderia	Paraburkholderia ultramafica
	k119_2813277_1	2711644250	78.2	4.96e-121	2710724153	Bacteria	Acidobacteriota	Terriglobia	unclassified	unclassified	unclassified	unclassified
	k119_1965201_1	2838315486	78.5	1.11e-95	2838311173	Bacteria	Pseudomonadota	Alphaproteobacteria	Hyphomicrobiales	Nitrobacteraceae	unclassified	Bradyrhizobiaceae sp. OAS957
	k119_1887055_1	2981454019	99.5	4.88e-151	2981447645	Bacteria	Pseudomonadota	Betaproteobacteria	Burkholderiales	Burkholderiaceae	Paraburkholderia	Paraburkholderia sp. GAS334
	k119_1503870_1	2546937763	65.7	6.77e-74	2546825534	Bacteria	Pseudomonadota	Alphaproteobacteria	Rhodospirillales	unclassified	unclassified	Rhodospirillales bacterium URHD0088
	k119_35580_1	2883360103	61.1	3.2e-79	2883354860	Bacteria	Pseudomonadota	Alphaproteobacteria	Rhodospirillales	Rhodospirillaceae	Hypericibacter	Hypericibacter adhaerens
	k119_7078292_2	2883509115	61.7	3.54e-60	2883504266	Bacteria	Pseudomonadota	Alphaproteobacteria	Rhodospirillales	Stellaceae	Stella	Stella sp. ATCC 35155
	k119_3146214_3	8000942950	72.9	8.09e-85	8000939276	Bacteria	Pseudomonadota	Alphaproteobacteria	Hyphomicrobiales	unclassified	unclassified	Rhizobiales bacterium dw_265
	k119_3990384_1	2792248451	58.7	6.53e-80	2791354995	Bacteria	Pseudomonadota	Betaproteobacteria	Burkholderiales	Comamonadaceae	Polaromonas	Polaromonas sp. C04
	k119_3990547_1	2884453221	57.7	4.05e-83	2884449551	Bacteria	Pseudomonadota	Betaproteobacteria	Burkholderiales	Comamonadaceae	Rhodoferax	Rhodoferax sediminis
SRR7042370	k119_3265841_7	2891104075	64.1	2.56e-110	2891101655	Bacteria	Pseudomonadota	Alphaproteobacteria	Hyphomicrobiales	Hyphomicrobiaceae	Rhodoplanes	Rhodoplanes roseus
	k119_660006_2	2893016553	66	1.5e-114	2893014744	Bacteria	Pseudomonadota	Alphaproteobacteria	Hyphomicrobiales	Hyphomicrobiaceae	Rhodoplanes	Rhodoplanes piscinae
	k119_6991945_3	2546937763	57.4	1.49e-99	2546825534	Bacteria	Pseudomonadota	Alphaproteobacteria	Rhodospirillales	unclassified	unclassified	Rhodospirillales bacterium URHD0088
	k119_8866022_9	2546937763	61.4	4.9e-98	2546825534	Bacteria	Pseudomonadota	Alphaproteobacteria	Rhodospirillales	unclassified	unclassified	Rhodospirillales bacterium URHD0088
	k119_9096246_4	2994144407	62.9	5.4e-113	2994143686	Bacteria	Pseudomonadota	Alphaproteobacteria	Rhodospirillales	Rhodospirillaceae	unclassified	Rhodospirillaceae bacterium SYSU D60014
	k119_309069_1	2883360103	58.8	1.45e-101	2883354860	Bacteria	Pseudomonadota	Alphaproteobacteria	Rhodospirillales	Rhodospirillaceae	Hypericibacter	Hypericibacter adhaerens
	k119_2663799_2	3000552114	74.4	1.4e-117	3000545700	Bacteria	Pseudomonadota	Alphaproteobacteria	Hyphomicrobiales	Aestuariivirgaceae	Aestuariivirga	Aestuariivirga sp. YIM B02566
	k119_6520216_1	2546937763	62.1	1.6e-79	2546825534	Bacteria	Pseudomonadota	Alphaproteobacteria	Rhodospirillales	unclassified	unclassified	Rhodospirillales bacterium URHD0088
	k119_8701539_1	2546937763	61.2	1.66e-82	2546825534	Bacteria	Pseudomonadota	Alphaproteobacteria	Rhodospirillales	unclassified	unclassified	Rhodospirillales bacterium URHD0088
	k119_5954260_1	2883509115	61	8.8e-68	2883504266	Bacteria	Pseudomonadota	Alphaproteobacteria	Rhodospirillales	Stellaceae	Stella	Stella sp. ATCC 35155
	k119_4841156_2	8000839515	53.7	2.09e-83	8000839481	Bacteria	Pseudomonadota	Betaproteobacteria	Burkholderiales	unclassified	unclassified	Burkholderiales bacterium
	k119_7495538_12	2881452692	66.9	9.51e-111	2881451160	Bacteria	Pseudomonadota	Betaproteobacteria	Burkholderiales	Comamonadaceae	Albitalea	Albitalea terrae
	k119_6630231_1	2795715802	52.5	2.19e-67	2795385450	Bacteria	Verrucomicrobiota	Spartobacteria	Chthoniobacterales	Chthoniobacteraceae	Chthoniobacter	Chthoniobacter flavus
	k119_342995_2	8000839515	53.5	2.35e-87	8000839481	Bacteria	Pseudomonadota	Betaproteobacteria	Burkholderiales	unclassified	unclassified	Burkholderiales bacterium
	k119_7382937_2	2898028961	48.6	3.35e-48	2898025466	Bacteria	Pseudomonadota	Betaproteobacteria	Nitrosomonadales	Sulfuricellaceae	Sulfurimicrobium	Sulfurimicrobium lacus
	k119_9075022_2	2546937763	66.3	9.47e-71	2546825534	Bacteria	Pseudomonadota	Alphaproteobacteria	Rhodospirillales	unclassified	unclassified	Rhodospirillales bacterium URHD0088
	k119_8521747_3	8000839515	55.4	2.4e-87	8000839481	Bacteria	Pseudomonadota	Betaproteobacteria	Burkholderiales	unclassified	unclassified	Burkholderiales bacterium
	k119_7800044_1	2795715802	48.2	6.28e-69	2795385450	Bacteria	Verrucomicrobiota	Spartobacteria	Chthoniobacterales	Chthoniobacteraceae	Chthoniobacter	Chthoniobacter flavus
	k119_9855877_1	2586350776	68.5	6.57e-114	2585427722	Bacteria	Pseudomonadota	Betaproteobacteria	Burkholderiales	Oxalobacteraceae	Herminiimonas	Herminiimonas sp. CN
	k119_2143213_1	2795715802	49.6	6.98e-72	2795385450	Bacteria	Verrucomicrobiota	Spartobacteria	Chthoniobacterales	Chthoniobacteraceae	Chthoniobacter	Chthoniobacter flavus
	k119_3734079_2	2579199706	69.4	3.44e-114	2576861680	Bacteria	Pseudomonadota	Betaproteobacteria	Burkholderiales	Sphaerotilaceae	Methylibium	Methylibium sp. T29
	k119_1117550_1	8000839515	62.6	6.88e-64	8000839481	Bacteria	Pseudomonadota	Betaproteobacteria	Burkholderiales	unclassified	unclassified	Burkholderiales bacterium
	k119_4821247_1	2617252810	46.5	5.03e-65	2616645032	Bacteria	unclassified	unclassified	unclassified	unclassified	unclassified	unclassified
	k119_5051644_2	2776074920	45.9	8.58e-52	2775506857	Bacteria	Pseudomonadota	Betaproteobacteria	Nitrosomonadales	Sulfuricellaceae	Sulfuricella	Sulfuricella sp. T08
	k119_7472164_1	2795715802	50.5	2.12e-61	2795385450	Bacteria	Verrucomicrobiota	Spartobacteria	Chthoniobacterales	Chthoniobacteraceae	Chthoniobacter	Chthoniobacter flavus
	k119_228031_1	2676728950	66.1	2.84e-70	2675903125	Bacteria	Pseudomonadota	Alphaproteobacteria	Rhodospirillales	Thalassobaculaceae	Oceanibaculum	Oceanibaculum indicum
	k119_2336289_2	2795715802	47.5	2.16e-69	2795385450	Bacteria	Verrucomicrobiota	Spartobacteria	Chthoniobacterales	Chthoniobacteraceae	Chthoniobacter	Chthoniobacter flavus
	k119_3425182_4	2712904769	56.4	5.99e-102	2711768335	Bacteria	unclassified	Deltaproteobacteria	unclassified	unclassified	unclassified	Deltaproteobacteria bacterium RIFCSPLOWO2_12_FULL_60_19
	k119_4584026_4	637610442	44.9	6.12e-57	637000012	Bacteria	Pseudomonadota	Betaproteobacteria	Rhodocyclales	Rhodocyclaceae	Aromatoleum	Aromatoleum aromaticum
	k119_3657266_3	2795715802	46.6	6.22e-67	2795385450	Bacteria	Verrucomicrobiota	Spartobacteria	Chthoniobacterales	Chthoniobacteraceae	Chthoniobacter	Chthoniobacter flavus
	k119_4615200_1	2795715802	49.1	5.09e-68	2795385450	Bacteria	Verrucomicrobiota	Spartobacteria	Chthoniobacterales	Chthoniobacteraceae	Chthoniobacter	Chthoniobacter flavus
SRR5195115	k119_1136459_2	2583043181	63.2	1.91e-100	2582580703	Bacteria	Pseudomonadota	unclassified	unclassified	unclassified	unclassified	unclassified
	k119_414533_2	2517615471	79.6	3.77e-147	2517572012	Bacteria	Pseudomonadota	Alphaproteobacteria	Hyphomicrobiales	unclassified	unclassified	unclassified
	k119_2527282_3	2517615471	88.5	8.39e-166	2517572012	Bacteria	Pseudomonadota	Alphaproteobacteria	Hyphomicrobiales	unclassified	unclassified	unclassified
	k119_1983123_2	2593177815	95.2	1.36e-184	2590828823	Bacteria	Pseudomonadota	Alphaproteobacteria	Rhodospirillales	unclassified	unclassified	Rhodospirillales bacterium URHD0017
	k119_733260_2	2517615471	91.2	5.82e-139	2517572012	Bacteria	Pseudomonadota	Alphaproteobacteria	Hyphomicrobiales	unclassified	unclassified	unclassified
	k119_2648862_1	2999998690	89.4	8.77e-121	2999993716	Bacteria	Pseudomonadota	Alphaproteobacteria	Rhodospirillales	Rhodospirillaceae	Dongia	Dongia deserti
	k119_1275398_1	2753021483	48.6	9.21e-67	2751185721	Bacteria	Pseudomonadota	Gammaproteobacteria	Chromatiales	Ectothiorhodospiraceae	Acidihalobacter	Acidihalobacter ferrooxydans
	k119_744235_2	2909880657	90.9	4.44e-124	2909873574	Bacteria	Pseudomonadota	Alphaproteobacteria	Rhodospirillales	Rhodospirillaceae	unclassified	Rhodospirillaceae bacterium SYSU D60006
	k119_1254533_1	2546937763	52.4	6.15e-67	2546825534	Bacteria	Pseudomonadota	Alphaproteobacteria	Rhodospirillales	unclassified	unclassified	Rhodospirillales bacterium URHD0088
	k119_1687144_2	2753021483	49	8.69e-64	2751185721	Bacteria	Pseudomonadota	Gammaproteobacteria	Chromatiales	Ectothiorhodospiraceae	Acidihalobacter	Acidihalobacter ferrooxydans
	k119_162593_5	2517615471	88	2.14e-121	2517572012	Bacteria	Pseudomonadota	Alphaproteobacteria	Hyphomicrobiales	unclassified	unclassified	unclassified
	k119_2213436_1	2546937763	64.9	7.35e-61	2546825534	Bacteria	Pseudomonadota	Alphaproteobacteria	Rhodospirillales	unclassified	unclassified	Rhodospirillales bacterium URHD0088
	k119_1419049_1	2537107854	59.4	1.33e-48	2534682240	Bacteria	Pseudomonadota	Alphaproteobacteria	Rhodobacterales	Paracoccaceae	Rhodovulum	Rhodovulum sp. PH10
	k119_2922443_4	2712904769	49.4	4.82e-94	2711768335	Bacteria	unclassified	Deltaproteobacteria	unclassified	unclassified	unclassified	Deltaproteobacteria bacterium RIFCSPLOWO2_12_FULL_60_19
	k119_1699634_1	2765448212	61	1.02e-97	2765235799	Bacteria	Pseudomonadota	Betaproteobacteria	Burkholderiales	Comamonadaceae	Rhodoferax	Rhodoferax sp.
	k119_2177388_1	2537107854	62.1	1.68e-53	2534682240	Bacteria	Pseudomonadota	Alphaproteobacteria	Rhodobacterales	Paracoccaceae	Rhodovulum	Rhodovulum sp. PH10
SRR5195120	k119_1329478_2	2515607436	99.7	6.31e-201	2515154107	Bacteria	Pseudomonadota	Alphaproteobacteria	Hyphomicrobiales	Rhizobiaceae	Sinorhizobium	Sinorhizobium meliloti
	k119_1440894_1	2999998690	86.9	1.34e-179	2999993716	Bacteria	Pseudomonadota	Alphaproteobacteria	Rhodospirillales	Rhodospirillaceae	Dongia	Dongia deserti
	k119_178735_1	2842335700	83.2	3.55e-163	2842333319	Bacteria	Pseudomonadota	Alphaproteobacteria	Rhodospirillales	Azospirillaceae	Skermanella	Skermanella aerolata
	k119_3173254_5	2582522308	65	4.23e-116	2579779157	Bacteria	Pseudomonadota	Alphaproteobacteria	Hyphomicrobiales	unclassified	unclassified	Rhizobiales bacterium YIM 77505
	k119_2071717_3	2806292960	68.4	9.86e-115	2802429733	Bacteria	Pseudomonadota	Alphaproteobacteria	Hyphomicrobiales	Methylobacteriaceae	Enterovirga	Enterovirga rhinocerotis
	k119_3251117_2	8045940104	66.7	3.35e-109	8045939178	Bacteria	Pseudomonadota	Alphaproteobacteria	Rhodobacterales	Paracoccaceae	Limibaculum	Limibaculum sediminis
	k119_3561739_2	2842335700	97	5.82e-158	2842333319	Bacteria	Pseudomonadota	Alphaproteobacteria	Rhodospirillales	Azospirillaceae	Skermanella	Skermanella aerolata
	k119_818697_1	2643757892	58.9	2.46e-98	2643221547	Bacteria	Pseudomonadota	Alphaproteobacteria	Hyphomicrobiales	Xanthobacteraceae	Pseudolabrys	Pseudolabrys sp. Root1462
	k119_2208276_2	2886950330	94.1	6.22e-186	2886942716	Bacteria	Pseudomonadota	Alphaproteobacteria	Hyphomicrobiales	Reyranellaceae	Reyranella	Reyranella soli
	k119_2081408_1	8045940104	62.7	1.17e-109	8045939178	Bacteria	Pseudomonadota	Alphaproteobacteria	Rhodobacterales	Paracoccaceae	Limibaculum	Limibaculum sediminis
	k119_747080_1	2784195237	99.3	5.12e-92	2784132046	Bacteria	Pseudomonadota	Alphaproteobacteria	Hyphomicrobiales	Rhizobiaceae	Neorhizobium	Neorhizobium sp. S3-V5DH
	k119_2173645_2	2842335700	82	2.94e-116	2842333319	Bacteria	Pseudomonadota	Alphaproteobacteria	Rhodospirillales	Azospirillaceae	Skermanella	Skermanella aerolata
	k119_197265_1	2840042990	84.2	1.59e-135	2840042175	Bacteria	Pseudomonadota	Alphaproteobacteria	Rhodospirillales	Acetobacteraceae	Crenalkalicoccus	Crenalkalicoccus roseus
	k119_3189861_1	2582522308	70.7	2.69e-106	2579779157	Bacteria	Pseudomonadota	Alphaproteobacteria	Hyphomicrobiales	unclassified	unclassified	Rhizobiales bacterium YIM 77505
	k119_3282903_2	2842335700	85.1	1.72e-126	2842333319	Bacteria	Pseudomonadota	Alphaproteobacteria	Rhodospirillales	Azospirillaceae	Skermanella	Skermanella aerolata
	k119_1912945_1	2676728950	66.3	4.28e-83	2675903125	Bacteria	Pseudomonadota	Alphaproteobacteria	Rhodospirillales	Thalassobaculaceae	Oceanibaculum	Oceanibaculum indicum
	k119_1488176_2	3002252553	98.6	3.27e-144	3002249629	Bacteria	Pseudomonadota	Alphaproteobacteria	Hyphomicrobiales	Methylobacteriaceae	Microvirga	Microvirga terrestris
	k119_2923190_1	2911155404	70	9.7e-103	2911149250	Bacteria	Pseudomonadota	Alphaproteobacteria	Hyphomicrobiales	Methylobacteriaceae	Microvirga	Microvirga terrae
	k119_4029532_2	2671453048	75.6	1.95e-134	2671180077	Bacteria	Pseudomonadota	Betaproteobacteria	Nitrosomonadales	Nitrosomonadaceae	Nitrosospira	Nitrosospira sp. Nsp1
	k119_937100_1	8002511972	94.9	2.45e-131	8002511111	Bacteria	Pseudomonadota	Alphaproteobacteria	Hyphomicrobiales	Methylobacteriaceae	Microvirga	Microvirga sp. 3-52
	k119_1300358_1	2920057024	72.2	2.81e-79	2920053212	Bacteria	Pseudomonadota	Alphaproteobacteria	Hyphomicrobiales	Methylobacteriaceae	Enterovirga	Enterovirga sp. DB1703
	k119_1902368_1	650321811	53.6	3.72e-76	649989970	Bacteria	Pseudomonadota	Betaproteobacteria	Burkholderiales	Burkholderiaceae	Lautropia	Lautropia mirabilis
	k119_3061996_2	2964165023	72.9	1.14e-120	2964164153	Bacteria	Pseudomonadota	Betaproteobacteria	Burkholderiales	Sphaerotilaceae	Azohydromonas	Azohydromonas sediminis
	k119_2969729_2	2964165023	71.3	1.29e-121	2964164153	Bacteria	Pseudomonadota	Betaproteobacteria	Burkholderiales	Sphaerotilaceae	Azohydromonas	Azohydromonas sediminis
	k119_1102319_1	2842335700	84.9	9.25e-111	2842333319	Bacteria	Pseudomonadota	Alphaproteobacteria	Rhodospirillales	Azospirillaceae	Skermanella	Skermanella aerolata
	k119_3071079_1	2619120082	95.9	1.51e-125	2617271212	Bacteria	Pseudomonadota	Alphaproteobacteria	Hyphomicrobiales	Methylobacteriaceae	Microvirga	Microvirga sp. BSC39
	k119_1503517_1	8046033634	76.4	2.5e-129	8046032569	Bacteria	Pseudomonadota	Alphaproteobacteria	Sphingomonadales	Sphingomonadaceae	Sphingomonas	Sphingomonas caseinilyticus
	k119_40021_1	2994040005	80.3	7.49e-106	2994035367	Bacteria	Pseudomonadota	Alphaproteobacteria	Sphingomonadales	Sphingosinicellaceae	Sphingosinicella	Sphingosinicella terrae
	k119_1122211_3	2995940444	83.4	4.64e-146	2995939082	Bacteria	Pseudomonadota	Gammaproteobacteria	Xanthomonadales	Xanthomonadaceae	Lysobacter	Lysobacter helvus
SRR8556377	k119_4094979_2	3001613782	72.7	3.38e-143	3001612729	Bacteria	Pseudomonadota	Alphaproteobacteria	Rhodobacterales	Paracoccaceae	Tabrizicola	Tabrizicola sp. SY72
	k119_4687587_24	2998208457	90.9	1.12e-161	2998204816	Bacteria	Pseudomonadota	Gammaproteobacteria	Pseudomonadales	Pseudomonadaceae	Pseudomonas	Pseudomonas sp. HMWF032
	k119_2401816_2	2838012235	60.4	3.16e-85	2838011328	Bacteria	Pseudomonadota	Alphaproteobacteria	Rhodobacterales	Roseobacteraceae	Roseobacter	Roseobacter sp. N2S
	k119_4871381_1	2824214059	55.8	1.13e-72	2824211606	Bacteria	Pseudomonadota	Alphaproteobacteria	Hyphomicrobiales	Phyllobacteriaceae	Mesorhizobium	Mesorhizobium sp. RMAD-H1
	k119_4926478_2	2893016553	61.7	2.15e-96	2893014744	Bacteria	Pseudomonadota	Alphaproteobacteria	Hyphomicrobiales	Hyphomicrobiaceae	Rhodoplanes	Rhodoplanes piscinae
	k119_889655_1	2832032301	95.7	6.55e-174	2832028655	Bacteria	Pseudomonadota	Alphaproteobacteria	Hyphomicrobiales	Hyphomicrobiaceae	Methyloceanibacter	Methyloceanibacter marginalis
	k119_4021792_4	2517615471	87.3	8.7e-164	2517572012	Bacteria	Pseudomonadota	Alphaproteobacteria	Hyphomicrobiales	unclassified	unclassified	unclassified
	k119_3089989_2	2517909356	60.2	1.72e-108	2517572147	Bacteria	Pseudomonadota	Alphaproteobacteria	Hyphomicrobiales	Amorphaceae	Amorphus	Amorphus coralli
	k119_348994_2	2830562473	69.2	9.42e-88	2830559440	Bacteria	Pseudomonadota	Alphaproteobacteria	Hyphomicrobiales	Xanthobacteraceae	unclassified	unclassified
	k119_732454_2	2517909356	62.3	3.34e-107	2517572147	Bacteria	Pseudomonadota	Alphaproteobacteria	Hyphomicrobiales	Amorphaceae	Amorphus	Amorphus coralli
	k119_155116_1	2667910003	55.6	3.21e-92	2667527377	Bacteria	Pseudomonadota	Alphaproteobacteria	Hyphomicrobiales	Rhodovibrionaceae	Tistlia	Tistlia consotensis
	k119_1222215_16	8045940104	59.7	2.91e-102	8045939178	Bacteria	Pseudomonadota	Alphaproteobacteria	Rhodobacterales	Paracoccaceae	Limibaculum	Limibaculum sediminis
	k119_1191348_1	2989048053	61.5	1.49e-72	2989044555	Bacteria	Pseudomonadota	Alphaproteobacteria	Hyphomicrobiales	Rhodovibrionaceae	Pelagibius	Pelagibius litoralis
	k119_5055015_1	2778702783	69.8	6.78e-114	2778261046	Bacteria	Pseudomonadota	Alphaproteobacteria	Rhodospirillales	Rhodospirillaceae	unclassified	Rhodospirillaceae bacterium
	k119_1965658_2	3003038494	58.8	6.36e-95	3003035650	Bacteria	Pseudomonadota	Alphaproteobacteria	Rhodospirillales	Azospirillaceae	Azospirillum	Azospirillum sp. SYSU D00513
	k119_2779186_6	2999761200	58.6	3.3e-97	2999761178	Bacteria	Pseudomonadota	Alphaproteobacteria	Rhodobacterales	Paracoccaceae	Thermohalobaculum	Thermohalobaculum xanthum
	k119_1622899_1	2656140017	59.6	5.05e-79	2654587884	Bacteria	Pseudomonadota	Alphaproteobacteria	Hyphomicrobiales	Rhodovibrionaceae	Limimonas	Limimonas halophila
	k119_1949413_27	2881452692	69.2	2.33e-116	2881451160	Bacteria	Pseudomonadota	Betaproteobacteria	Burkholderiales	Comamonadaceae	Albitalea	Albitalea terrae
	k119_2525422_1	2585344132	87.6	1.02e-119	2582581318	Bacteria	Pseudomonadota	Alphaproteobacteria	Hyphomicrobiales	unclassified	Enhydrobacter	Enhydrobacter aerosaccus
	k119_37346_2	2998968977	54.3	8.41e-61	2998968426	Bacteria	Planctomycetota	unclassified	unclassified	unclassified	unclassified	Planctomycetes bacterium Pla163
	k119_1825027_8	2624298436	48.2	1.59e-76	2623620400	Bacteria	Pseudomonadota	Betaproteobacteria	unclassified	unclassified	unclassified	unclassified
	k119_458798_2	2599153080	64.9	1.64e-84	2597490370	Bacteria	Pseudomonadota	Alphaproteobacteria	Hyphomicrobiales	Kaistiaceae	Bauldia	Bauldia litoralis
	k119_5172232_1	2936252319	69.1	1.53e-78	2936251393	Bacteria	Pseudomonadota	Alphaproteobacteria	Hyphomicrobiales	Propylenellaceae	Propylenella	Propylenella binzhouense
	k119_1430495_2	2838301442	74.9	2.12e-136	2838298338	Bacteria	Pseudomonadota	Alphaproteobacteria	Hyphomicrobiales	Devosiaceae	Devosia	Devosia sp. OAS928
	k119_1362900_2	2517132055	47.9	1.98e-64	2517093009	Bacteria	Rhodothermota	Rhodothermia	Rhodothermales	Salisaetaceae	Salisaeta	Salisaeta longa
	k119_296898_3	2546937763	65.3	2.16e-66	2546825534	Bacteria	Pseudomonadota	Alphaproteobacteria	Rhodospirillales	unclassified	unclassified	Rhodospirillales bacterium URHD0088
	k119_97077_3	2890644917	54.6	1.01e-74	2890642368	Bacteria	Pseudomonadota	Gammaproteobacteria	Chromatiales	Wenzhouxiangellaceae	Wenzhouxiangella	Wenzhouxiangella sp. W260
	k119_1716002_3	2624319107	53.3	1.18e-77	2623620405	Bacteria	Pseudomonadota	Betaproteobacteria	unclassified	unclassified	unclassified	unclassified
	k119_718522_18	2684285888	49.2	3.38e-74	2681813480	Bacteria	Acidobacteriota	unclassified	unclassified	unclassified	unclassified	unclassified
	k119_2688934_2	2835703973	50.2	2.36e-74	2835703135	Bacteria	Acidobacteriota	unclassified	unclassified	unclassified	unclassified	unclassified
	k119_1355756_1	2838301442	77.3	1.43e-110	2838298338	Bacteria	Pseudomonadota	Alphaproteobacteria	Hyphomicrobiales	Devosiaceae	Devosia	Devosia sp. OAS928
	k119_856304_1	2831728664	53.1	2.81e-53	2831727837	Bacteria	Pseudomonadota	Alphaproteobacteria	Rhodobacterales	Paracoccaceae	Amylibacter	Amylibacter cionae
	k119_1229020_4	2599425315	50.6	5.11e-69	2599185172	Bacteria	Pseudomonadota	Betaproteobacteria	Neisseriales	Chitinibacteraceae	Formivibrio	Formivibrio citricus
	k119_1543435_2	2811922988	43.6	4.31e-50	2808607001	Bacteria	Planctomycetota	unclassified	unclassified	unclassified	unclassified	unclassified
	k119_3302244_5	3001467617	67.3	1.41e-130	3001466082	Bacteria	Pseudomonadota	Gammaproteobacteria	Chromatiales	Wenzhouxiangellaceae	Wenzhouxiangella	Wenzhouxiangella sp. XN24
	k119_3874358_1	2236438918	64.6	7.7e-45	2236347008	Bacteria	Pseudomonadota	Alphaproteobacteria	unclassified	unclassified	unclassified	alpha proteobacterium SCGC AAA076-C03
ERR1700761	k119_3121364_1	8000942950	80.9	1.12e-118	8000939276	Bacteria	Pseudomonadota	Alphaproteobacteria	Hyphomicrobiales	unclassified	unclassified	Rhizobiales bacterium dw_265
	k119_1065321_2	8000942950	76.7	9.79e-114	8000939276	Bacteria	Pseudomonadota	Alphaproteobacteria	Hyphomicrobiales	unclassified	unclassified	Rhizobiales bacterium dw_265
	k119_2958615_1	2546937763	60.5	3.05e-76	2546825534	Bacteria	Pseudomonadota	Alphaproteobacteria	Rhodospirillales	unclassified	unclassified	Rhodospirillales bacterium URHD0088
	k119_2458336_2	2981761227	97.2	1.85e-189	2981759879	Bacteria	Pseudomonadota	Betaproteobacteria	Burkholderiales	Burkholderiaceae	Paraburkholderia	Paraburkholderia sp. GAS206C
	k119_3090218_2	2626539614	75.4	2.61e-113	2623621033	Bacteria	Pseudomonadota	Alphaproteobacteria	unclassified	unclassified	unclassified	unclassified
	k119_2047857_1	2890253038	75.3	4.73e-156	2890245281	Bacteria	Pseudomonadota	Alphaproteobacteria	Rhodospirillales	Acetobacteraceae	Acidisphaera	Acidisphaera sp. S103
	k119_1941821_2	2774051292	96.4	1.22e-186	2773857657	Bacteria	Pseudomonadota	Betaproteobacteria	Burkholderiales	Burkholderiaceae	Paraburkholderia	Paraburkholderia sp. BL9I2N2
	k119_121945_1	2583043181	81.7	3.03e-85	2582580703	Bacteria	Pseudomonadota	unclassified	unclassified	unclassified	unclassified	unclassified
	k119_1404574_1	2828328920	67.6	3e-79	2828326373	Bacteria	Pseudomonadota	Alphaproteobacteria	Micropepsales	Micropepsaceae	Rhizomicrobium	Rhizomicrobium electricum
	k119_150302_1	2546937763	64.7	4.33e-78	2546825534	Bacteria	Pseudomonadota	Alphaproteobacteria	Rhodospirillales	unclassified	unclassified	Rhodospirillales bacterium URHD0088
	k119_1904533_2	8047319827	69.3	1.99e-112	8047316530	Bacteria	Acidobacteriota	Terriglobia	Terriglobales	Acidobacteriaceae	Acidicapsa	Acidicapsa acidisoli
	k119_2208056_1	2583043181	76	4.09e-81	2582580703	Bacteria	Pseudomonadota	unclassified	unclassified	unclassified	unclassified	unclassified
	k119_931358_1	2663679348	83.5	3.06e-94	2660238799	Bacteria	Pseudomonadota	Alphaproteobacteria	Rhodospirillales	unclassified	unclassified	uncultured Rhodospirillales bacterium
	k119_1647290_2	8046288957	83.9	3.96e-143	8046284500	Bacteria	Pseudomonadota	Betaproteobacteria	Burkholderiales	Sphaerotilaceae	Scleromatobacter	Scleromatobacter humisilvae
	k119_3122746_1	2772103506	58	2.76e-89	2770939636	Bacteria	Pseudomonadota	Alphaproteobacteria	Hyphomicrobiales	Roseiarcaceae	Roseiarcus	Roseiarcus fermentans
	k119_3009196_1	2626539614	81.7	5.04e-93	2623621033	Bacteria	Pseudomonadota	Alphaproteobacteria	unclassified	unclassified	unclassified	unclassified
SRR15167843	k119_880281_1	2546937763	61.6	2.51e-94	2546825534	Bacteria	Pseudomonadota	Alphaproteobacteria	Rhodospirillales	unclassified	unclassified	Rhodospirillales bacterium URHD0088
	k119_3806108_2	8000942950	61.3	2.45e-100	8000939276	Bacteria	Pseudomonadota	Alphaproteobacteria	Hyphomicrobiales	unclassified	unclassified	Rhizobiales bacterium dw_265
	k119_36568_2	8006896696	79.6	4.07e-141	8006892296	Bacteria	Pseudomonadota	Alphaproteobacteria	Hyphomicrobiales	Nitrobacteraceae	Bradyrhizobium	Bradyrhizobium sediminis
	k119_3633957_5	2546937763	62.5	1.15e-109	2546825534	Bacteria	Pseudomonadota	Alphaproteobacteria	Rhodospirillales	unclassified	unclassified	Rhodospirillales bacterium URHD0088
	k119_726841_3	2656140017	61.1	6.57e-105	2654587884	Bacteria	Pseudomonadota	Alphaproteobacteria	Hyphomicrobiales	Rhodovibrionaceae	Limimonas	Limimonas halophila
	k119_8239099_1	8000942950	63.4	3.07e-108	8000939276	Bacteria	Pseudomonadota	Alphaproteobacteria	Hyphomicrobiales	unclassified	unclassified	Rhizobiales bacterium dw_265
	k119_770656_3	2891104075	63.5	4.15e-106	2891101655	Bacteria	Pseudomonadota	Alphaproteobacteria	Hyphomicrobiales	Hyphomicrobiaceae	Rhodoplanes	Rhodoplanes roseus
	k119_1552207_2	2546937763	57.1	3.67e-99	2546825534	Bacteria	Pseudomonadota	Alphaproteobacteria	Rhodospirillales	unclassified	unclassified	Rhodospirillales bacterium URHD0088
	k119_8055478_4	2546906525	62.1	4.1e-102	2546825527	Bacteria	Pseudomonadota	Alphaproteobacteria	Rhodospirillales	Azospirillaceae	Azospirillum	Azospirillum sp. TTI
	k119_3521128_2	2891104075	64	3.12e-109	2891101655	Bacteria	Pseudomonadota	Alphaproteobacteria	Hyphomicrobiales	Hyphomicrobiaceae	Rhodoplanes	Rhodoplanes roseus
	k119_5435764_5	2838315486	74.1	1.04e-141	2838311173	Bacteria	Pseudomonadota	Alphaproteobacteria	Hyphomicrobiales	Nitrobacteraceae	unclassified	Bradyrhizobiaceae sp. OAS957
	k119_4170860_21	2546937763	58.9	1.34e-100	2546825534	Bacteria	Pseudomonadota	Alphaproteobacteria	Rhodospirillales	unclassified	unclassified	Rhodospirillales bacterium URHD0088
	k119_7555394_2	8000942950	76.7	7.31e-137	8000939276	Bacteria	Pseudomonadota	Alphaproteobacteria	Hyphomicrobiales	unclassified	unclassified	Rhizobiales bacterium dw_265
	k119_1702960_3	8000942950	71.7	5.98e-128	8000939276	Bacteria	Pseudomonadota	Alphaproteobacteria	Hyphomicrobiales	unclassified	unclassified	Rhizobiales bacterium dw_265
	k119_7775063_5	2987027008	57.9	2.68e-100	2987023729	Bacteria	Pseudomonadota	Alphaproteobacteria	Rhodospirillales	Rhodospirillaceae	Elstera	Elstera cyanobacteriorum
	k119_2524413_5	2546937763	60	7.12e-103	2546825534	Bacteria	Pseudomonadota	Alphaproteobacteria	Rhodospirillales	unclassified	unclassified	Rhodospirillales bacterium URHD0088
	k119_6636084_2	2546937763	59.3	1.08e-101	2546825534	Bacteria	Pseudomonadota	Alphaproteobacteria	Rhodospirillales	unclassified	unclassified	Rhodospirillales bacterium URHD0088
	k119_6131920_6	2546937763	60	6.7e-99	2546825534	Bacteria	Pseudomonadota	Alphaproteobacteria	Rhodospirillales	unclassified	unclassified	Rhodospirillales bacterium URHD0088
	k119_651052_1	2546937763	62.7	1.56e-87	2546825534	Bacteria	Pseudomonadota	Alphaproteobacteria	Rhodospirillales	unclassified	unclassified	Rhodospirillales bacterium URHD0088
	k119_7445857_2	2546937763	59.6	1.11e-103	2546825534	Bacteria	Pseudomonadota	Alphaproteobacteria	Rhodospirillales	unclassified	unclassified	Rhodospirillales bacterium URHD0088
	k119_7636060_1	2643757892	70	6.58e-122	2643221547	Bacteria	Pseudomonadota	Alphaproteobacteria	Hyphomicrobiales	Xanthobacteraceae	Pseudolabrys	Pseudolabrys sp. Root1462
	k119_1528891_3	2832910393	72.9	3.74e-131	2832906795	Bacteria	Pseudomonadota	Alphaproteobacteria	Hyphomicrobiales	Xanthobacteraceae	Pseudolabrys	Pseudolabrys taiwanensis
	k119_2484886_4	2546937763	60.4	8.54e-104	2546825534	Bacteria	Pseudomonadota	Alphaproteobacteria	Rhodospirillales	unclassified	unclassified	Rhodospirillales bacterium URHD0088
	k119_7327729_4	2832910393	72.1	1.63e-129	2832906795	Bacteria	Pseudomonadota	Alphaproteobacteria	Hyphomicrobiales	Xanthobacteraceae	Pseudolabrys	Pseudolabrys taiwanensis
	k119_2462553_6	2994144407	66.5	6.42e-112	2994143686	Bacteria	Pseudomonadota	Alphaproteobacteria	Rhodospirillales	Rhodospirillaceae	unclassified	Rhodospirillaceae bacterium SYSU D60014
	k119_5307699_2	2886950330	85	2.11e-154	2886942716	Bacteria	Pseudomonadota	Alphaproteobacteria	Hyphomicrobiales	Reyranellaceae	Reyranella	Reyranella soli
	k119_2248623_5	2832910393	74.2	6.21e-110	2832906795	Bacteria	Pseudomonadota	Alphaproteobacteria	Hyphomicrobiales	Xanthobacteraceae	Pseudolabrys	Pseudolabrys taiwanensis
	k119_7477561_1	2599153080	67.1	2.19e-95	2597490370	Bacteria	Pseudomonadota	Alphaproteobacteria	Hyphomicrobiales	Kaistiaceae	Bauldia	Bauldia litoralis
	k119_6035763_1	2583043181	75.2	1.36e-114	2582580703	Bacteria	Pseudomonadota	unclassified	unclassified	unclassified	unclassified	unclassified
	k119_4396655_1	2994144407	66.4	8.94e-109	2994143686	Bacteria	Pseudomonadota	Alphaproteobacteria	Rhodospirillales	Rhodospirillaceae	unclassified	Rhodospirillaceae bacterium SYSU D60014
	k119_6295365_1	2626539614	78.6	2.72e-103	2623621033	Bacteria	Pseudomonadota	Alphaproteobacteria	unclassified	unclassified	unclassified	unclassified
	k119_2518026_1	2656140017	67.5	4.16e-86	2654587884	Bacteria	Pseudomonadota	Alphaproteobacteria	Hyphomicrobiales	Rhodovibrionaceae	Limimonas	Limimonas halophila
	k119_5021130_1	2891104075	61.1	2.87e-86	2891101655	Bacteria	Pseudomonadota	Alphaproteobacteria	Hyphomicrobiales	Hyphomicrobiaceae	Rhodoplanes	Rhodoplanes roseus
	k119_2232191_1	2838315486	58.8	6.8e-85	2838311173	Bacteria	Pseudomonadota	Alphaproteobacteria	Hyphomicrobiales	Nitrobacteraceae	unclassified	Bradyrhizobiaceae sp. OAS957
	k119_585153_2	8049153099	70.1	5.31e-117	8049149440	Bacteria	Pseudomonadota	Alphaproteobacteria	Rhodospirillales	Acetobacteraceae	Limobrevibacterium	Limobrevibacterium gyesilva
	k119_4565694_1	8000839515	57.9	1.04e-81	8000839481	Bacteria	Pseudomonadota	Betaproteobacteria	Burkholderiales	unclassified	unclassified	Burkholderiales bacterium
	k119_2046137_1	2626539614	84.8	7.59e-107	2623621033	Bacteria	Pseudomonadota	Alphaproteobacteria	unclassified	unclassified	unclassified	unclassified
	k119_3823452_2	2579240025	61	1.92e-86	2576861693	Bacteria	Pseudomonadota	Alphaproteobacteria	Hyphomicrobiales	Nitrobacteraceae	Afipia	Afipia sp. P52-10
	k119_1649367_2	8049153099	64.5	3.96e-130	8049149440	Bacteria	Pseudomonadota	Alphaproteobacteria	Rhodospirillales	Acetobacteraceae	Limobrevibacterium	Limobrevibacterium gyesilva
	k119_6578820_1	8049153099	65.7	6.92e-105	8049149440	Bacteria	Pseudomonadota	Alphaproteobacteria	Rhodospirillales	Acetobacteraceae	Limobrevibacterium	Limobrevibacterium gyesilva
	k119_3972256_1	8000942950	80.4	2.19e-93	8000939276	Bacteria	Pseudomonadota	Alphaproteobacteria	Hyphomicrobiales	unclassified	unclassified	Rhizobiales bacterium dw_265
	k119_5453180_3	8049153099	59.4	5.43e-123	8049149440	Bacteria	Pseudomonadota	Alphaproteobacteria	Rhodospirillales	Acetobacteraceae	Limobrevibacterium	Limobrevibacterium gyesilva
	k119_2395775_1	2887202798	66.1	2.06e-104	2887198475	Bacteria	Pseudomonadota	Alphaproteobacteria	Rhodospirillales	Acetobacteraceae	Rhodovastum	Rhodovastum atsumiense
	k119_5864831_1	2893016553	64.6	8.81e-66	2893014744	Bacteria	Pseudomonadota	Alphaproteobacteria	Hyphomicrobiales	Hyphomicrobiaceae	Rhodoplanes	Rhodoplanes piscinae
	k119_6387202_2	8000839515	55.6	7.86e-86	8000839481	Bacteria	Pseudomonadota	Betaproteobacteria	Burkholderiales	unclassified	unclassified	Burkholderiales bacterium
	k119_5544860_1	8000839515	56	2.76e-86	8000839481	Bacteria	Pseudomonadota	Betaproteobacteria	Burkholderiales	unclassified	unclassified	Burkholderiales bacterium
	k119_8136454_1	2626539614	63.5	2.46e-79	2623621033	Bacteria	Pseudomonadota	Alphaproteobacteria	unclassified	unclassified	unclassified	unclassified
	k119_398903_2	8000839515	57	1.7e-88	8000839481	Bacteria	Pseudomonadota	Betaproteobacteria	Burkholderiales	unclassified	unclassified	Burkholderiales bacterium
	k119_3340467_1	2891104075	69.7	9.44e-66	2891101655	Bacteria	Pseudomonadota	Alphaproteobacteria	Hyphomicrobiales	Hyphomicrobiaceae	Rhodoplanes	Rhodoplanes roseus
	k119_3265793_2	2726956235	89.9	7.86e-143	2724679466	Bacteria	Pseudomonadota	Betaproteobacteria	Burkholderiales	Burkholderiaceae	Caballeronia	Caballeronia arvi
	k119_5093492_1	2964140558	66	4.43e-103	2964137202	Bacteria	Pseudomonadota	Betaproteobacteria	Burkholderiales	Sphaerotilaceae	Azohydromonas	Azohydromonas sediminis
	k119_4112002_1	2585344132	90.2	9.74e-101	2582581318	Bacteria	Pseudomonadota	Alphaproteobacteria	Hyphomicrobiales	unclassified	Enhydrobacter	Enhydrobacter aerosaccus
	k119_7355610_7	8047756651	60.7	1.94e-96	8047753082	Bacteria	Acidobacteriota	Terriglobia	Terriglobales	Acidobacteriaceae	Occallatibacter	Occallatibacter riparius
	k119_6478264_1	2883522846	60.3	4.9e-51	2883517513	Bacteria	Pseudomonadota	Alphaproteobacteria	Rhodospirillales	Stellaceae	Stella	Stella vacuolata
	k119_5510742_1	2546937763	70.4	5.41e-58	2546825534	Bacteria	Pseudomonadota	Alphaproteobacteria	Rhodospirillales	unclassified	unclassified	Rhodospirillales bacterium URHD0088
	k119_5399974_1	2690559280	82.3	8.01e-132	2690315650	Bacteria	Pseudomonadota	Alphaproteobacteria	Hyphomicrobiales	unclassified	unclassified	Rhizobiales bacterium GAS191
	k119_2071684_1	2893016553	66.7	3.59e-68	2893014744	Bacteria	Pseudomonadota	Alphaproteobacteria	Hyphomicrobiales	Hyphomicrobiaceae	Rhodoplanes	Rhodoplanes piscinae
	k119_8126398_1	2893016553	70.2	3.95e-72	2893014744	Bacteria	Pseudomonadota	Alphaproteobacteria	Hyphomicrobiales	Hyphomicrobiaceae	Rhodoplanes	Rhodoplanes piscinae
	k119_7821213_1	2643757892	64.2	1.06e-74	2643221547	Bacteria	Pseudomonadota	Alphaproteobacteria	Hyphomicrobiales	Xanthobacteraceae	Pseudolabrys	Pseudolabrys sp. Root1462
	k119_5210616_1	2832910393	81.2	3.17e-87	2832906795	Bacteria	Pseudomonadota	Alphaproteobacteria	Hyphomicrobiales	Xanthobacteraceae	Pseudolabrys	Pseudolabrys taiwanensis
SRR5195136	k119_1537779_2	2546937763	58.9	9.16e-98	2546825534	Bacteria	Pseudomonadota	Alphaproteobacteria	Rhodospirillales	unclassified	unclassified	Rhodospirillales bacterium URHD0088
	k119_2827920_2	2546937763	60.2	5.43e-100	2546825534	Bacteria	Pseudomonadota	Alphaproteobacteria	Rhodospirillales	unclassified	unclassified	Rhodospirillales bacterium URHD0088
	k119_934101_1	2546937763	61.3	1.31e-89	2546825534	Bacteria	Pseudomonadota	Alphaproteobacteria	Rhodospirillales	unclassified	unclassified	Rhodospirillales bacterium URHD0088
	k119_2840624_17	2546937763	59.4	4.09e-100	2546825534	Bacteria	Pseudomonadota	Alphaproteobacteria	Rhodospirillales	unclassified	unclassified	Rhodospirillales bacterium URHD0088
	k119_2907198_2	2832910393	74.1	2.15e-130	2832906795	Bacteria	Pseudomonadota	Alphaproteobacteria	Hyphomicrobiales	Xanthobacteraceae	Pseudolabrys	Pseudolabrys taiwanensis
	k119_757352_3	2546937763	61.6	1.38e-98	2546825534	Bacteria	Pseudomonadota	Alphaproteobacteria	Rhodospirillales	unclassified	unclassified	Rhodospirillales bacterium URHD0088
	k119_1627826_1	2656140017	60.3	4.69e-98	2654587884	Bacteria	Pseudomonadota	Alphaproteobacteria	Hyphomicrobiales	Rhodovibrionaceae	Limimonas	Limimonas halophila
	k119_417393_2	2832910393	72	2.6e-129	2832906795	Bacteria	Pseudomonadota	Alphaproteobacteria	Hyphomicrobiales	Xanthobacteraceae	Pseudolabrys	Pseudolabrys taiwanensis
	k119_1724961_1	2832910393	68.2	7.3e-106	2832906795	Bacteria	Pseudomonadota	Alphaproteobacteria	Hyphomicrobiales	Xanthobacteraceae	Pseudolabrys	Pseudolabrys taiwanensis
	k119_148788_2	2828328920	62.3	2.48e-119	2828326373	Bacteria	Pseudomonadota	Alphaproteobacteria	Micropepsales	Micropepsaceae	Rhizomicrobium	Rhizomicrobium electricum
	k119_422992_17	2889615064	58.7	3.16e-96	2889614119	Bacteria	Pseudomonadota	Alphaproteobacteria	Hyphomicrobiales	Nitrobacteraceae	Undibacter	Undibacter mobilis
	k119_1085515_7	2832910393	70	2.31e-123	2832906795	Bacteria	Pseudomonadota	Alphaproteobacteria	Hyphomicrobiales	Xanthobacteraceae	Pseudolabrys	Pseudolabrys taiwanensis
	k119_2073277_3	2832910393	68.6	1.22e-127	2832906795	Bacteria	Pseudomonadota	Alphaproteobacteria	Hyphomicrobiales	Xanthobacteraceae	Pseudolabrys	Pseudolabrys taiwanensis
	k119_2261127_1	2832910393	68.1	2.53e-93	2832906795	Bacteria	Pseudomonadota	Alphaproteobacteria	Hyphomicrobiales	Xanthobacteraceae	Pseudolabrys	Pseudolabrys taiwanensis
	k119_1584733_2	2643757892	66.2	5.18e-95	2643221547	Bacteria	Pseudomonadota	Alphaproteobacteria	Hyphomicrobiales	Xanthobacteraceae	Pseudolabrys	Pseudolabrys sp. Root1462
	k119_481326_1	8049153099	60.3	6.01e-121	8049149440	Bacteria	Pseudomonadota	Alphaproteobacteria	Rhodospirillales	Acetobacteraceae	Limobrevibacterium	Limobrevibacterium gyesilva
	k119_2262151_2	2643757892	65.4	3.23e-111	2643221547	Bacteria	Pseudomonadota	Alphaproteobacteria	Hyphomicrobiales	Xanthobacteraceae	Pseudolabrys	Pseudolabrys sp. Root1462
	k119_3211126_1	8049153099	56	3.29e-92	8049149440	Bacteria	Pseudomonadota	Alphaproteobacteria	Rhodospirillales	Acetobacteraceae	Limobrevibacterium	Limobrevibacterium gyesilva
	k119_1020396_5	2517615471	86.2	8.9e-130	2517572012	Bacteria	Pseudomonadota	Alphaproteobacteria	Hyphomicrobiales	unclassified	unclassified	unclassified
	k119_2909240_1	2546937763	69.2	1.17e-82	2546825534	Bacteria	Pseudomonadota	Alphaproteobacteria	Rhodospirillales	unclassified	unclassified	Rhodospirillales bacterium URHD0088
	k119_2346239_1	2671453048	77.2	5.54e-141	2671180077	Bacteria	Pseudomonadota	Betaproteobacteria	Nitrosomonadales	Nitrosomonadaceae	Nitrosospira	Nitrosospira sp. Nsp1
	k119_2803426_1	2643757892	69.3	1.84e-101	2643221547	Bacteria	Pseudomonadota	Alphaproteobacteria	Hyphomicrobiales	Xanthobacteraceae	Pseudolabrys	Pseudolabrys sp. Root1462
	k119_2960511_1	8000942950	78.3	6.75e-97	8000939276	Bacteria	Pseudomonadota	Alphaproteobacteria	Hyphomicrobiales	unclassified	unclassified	Rhizobiales bacterium dw_265
	k119_2258200_3	2928295604	59	2.35e-87	2928293015	Bacteria	Pseudomonadota	Alphaproteobacteria	Hyphomicrobiales	Xanthobacteraceae	Xanthobacter	Xanthobacter agilis
	k119_1248466_2	2546937763	62.8	4.65e-70	2546825534	Bacteria	Pseudomonadota	Alphaproteobacteria	Rhodospirillales	unclassified	unclassified	Rhodospirillales bacterium URHD0088
	k119_1078793_2	2507047768	94.3	1.9e-123	2506783045	Bacteria	Pseudomonadota	Alphaproteobacteria	Hyphomicrobiales	Hyphomicrobiaceae	Hyphomicrobium	Hyphomicrobium denitrificans
	k119_95637_1	2507047768	87.7	2.67e-95	2506783045	Bacteria	Pseudomonadota	Alphaproteobacteria	Hyphomicrobiales	Hyphomicrobiaceae	Hyphomicrobium	Hyphomicrobium denitrificans
	k119_3348799_2	2546937763	64.8	3.99e-70	2546825534	Bacteria	Pseudomonadota	Alphaproteobacteria	Rhodospirillales	unclassified	unclassified	Rhodospirillales bacterium URHD0088
	k119_249079_2	8000839515	57	4.32e-80	8000839481	Bacteria	Pseudomonadota	Betaproteobacteria	Burkholderiales	unclassified	unclassified	Burkholderiales bacterium
	k119_1504492_6	2582957357	48.3	1.47e-58	2582580668	Bacteria	Verrucomicrobiota	unclassified	unclassified	unclassified	unclassified	unclassified
	k119_3063895_1	8000839515	59.4	7.74e-84	8000839481	Bacteria	Pseudomonadota	Betaproteobacteria	Burkholderiales	unclassified	unclassified	Burkholderiales bacterium
	k119_2583586_2	8000839515	58.9	1.07e-67	8000839481	Bacteria	Pseudomonadota	Betaproteobacteria	Burkholderiales	unclassified	unclassified	Burkholderiales bacterium
	k119_1340919_1	2821085103	81.1	1.46e-148	2821084355	Bacteria	Pseudomonadota	Gammaproteobacteria	Xanthomonadales	Rhodanobacteraceae	Dokdonella	Dokdonella fugitiva
	k119_1387159_1	2883831599	51.2	6.7e-65	2883830413	Bacteria	Acidobacteriota	Terriglobia	Terriglobales	Acidobacteriaceae	Paracidobacterium	Paracidobacterium acidisoli
	k119_551685_5	2519938939	61.4	5.75e-119	2519899509	Bacteria	Pseudomonadota	Gammaproteobacteria	Xanthomonadales	Rhodanobacteraceae	Rudaea	Rudaea cellulosilytica
	k119_2470471_4	2999739713	63.4	1.48e-97	2999735226	Bacteria	Pseudomonadota	Betaproteobacteria	Burkholderiales	unclassified	Xylophilus	Xylophilus sp. ASV27
[truncated: 119 more rows]

## Sheet: Table S3 olsB
Supplementary Table S3. Taxonomic annotation of aminolipid biosynthesis genes predicted from contigs against IMG’s Unrestricted Isolate Genomes (IUIG) dataset (dated 11/20/2023)
[truncated: 2,104 more rows]

[truncated: 2 more sheets: Table S3 olsF, Table S3 salA]
